# Supplementary material for: An experimental assay of the interactions of amino acids from orthologous sequences shaping a complex fitness landscape
Source: PLoS Genet. 2019 Apr 10;15(4):e1008079. doi: 10.1371/journal.pgen.1008079 (PMC6476524; doi:10.1371/journal.pgen.1008079)
Supplement: S2 Supporting Information — (XLSX) [file pgen.1008079.s011.xlsx]

## Sheet: Table1 property of segments
Segment	Number of unique nucleotide sequences with measured fitness	Number of unique amino acid sequences with measured fitness	Number of unique amino acid sequences with measured fitness containing a frameshift or nonsense mutation	Number of unique amino acid sequences with measured fitness containing only missence mutations but not only selected extant amino acid	Number of unique amino acid sequences containing only extant amino acids	Fraction of genotypes with measured fitness out of full combinatorial set of selected extant amino acid states from yeast species	Fraction of genotypes with measured fitness out of full combinatorial set of extant amino acids found across all domains of live	Region on S.cerevisiae His3p	Column1	# AA with 1 syn var	# AA with 2 syn var	# AA with 3 syn var	# AA with 4 syn var	# AA with >= 5 syn var	FalseFit % for genotypes with 1 syn var	FalseFit % for genotypes with 2 syn var	FalseFit % for genotypes with 3 syn var	FalseFit % for genotypes with 4 syn var	FalseFit % for genotypes with 5 syn var	FalseFit %	FalseUnFit % for genotypes with 1 syn var	FalseUnFit % for genotypes with 2 syn var	FalseUnFit % for genotypes with 3 syn var	FalseUnFit % for genotypes with 4 syn var	FalseUnFit % for genotypes with 5 syn var	FalseUnFit %	Column2	read #: t0 tech1 bio1, 10^6	read #: t1 tech1 bio1, 10^6	read #: t2 tech1 bio1, 10^6	read #: t0 tech1 bio2, 10^6	read #: t1 tech1 bio2, 10^6	read #: t2 tech1 bio2, 10^6	read #: t0 tech2 bio1, 10^6	read #: t1 tech2 bio1, 10^6	read #: t2 tech2 bio1, 10^6	read #: t0 tech2 bio2, 10^6	read #: t1 tech2 bio2, 10^6	read #: t2 tech2 bio2, 10^6	Column3
1	511950	125915	62889	4960	58066	0.93	9e-15	E106 - K115, E126 - L135		10165	6561	6137	5453	33499	0.1	0	0	0	0	0.02	4.5	1.4	0.4	0.1	0	1		13.2	12	18.5	12.8	12.6	13.4	11.5	8.8	13.3	11.8	9.6	9.6
2	403885	122167	37802	38708	45657	0.83	2e-13	S136 - E144, L155 - F163		24715	14342	10160	7574	27102	0.3	0.12	0	0	0	0.11	9.7	3.2	1.3	0.6	0.2	3.7		8.8	6.4	13.6	14.5	11.5	12.6	11.3	10.6	15.6	15.8	11.9	14.8
3	646447	94031	21533	24300	48198	0.87	8e-15	L145 - D154, L164 - A170		17933	8243	6554	5228	34146	1.5	0.16	0.02	0	0	0.4	5.9	1.7	0.8	0.2	0.1	1.8		15.5	22.6	25.6	22.6	17.6	11	7.5	12.4	13.2	12.4	9.7	7.2
4	460731	69050	3974	20821	44255	0.6	4e-13	S171 - L180, S191 - I200		21522	8582	5495	4119	25297	0.33	0	0	0	0	0.11	0.3	0.1	0	0	0	0.1		5.5	4.7	12.3	22.2	10.7	11.3	10.1	5	16.3	14.4	14.7	13.3
5	683161	99891	24142	24627	51122	0.93	7e-15	R181 - E190, R201 - S205		14778	7329	6537	5560	40849	1.6	0.16	0.02	0	0.02	0.35	7.4	2	0.8	0.2	0.1	1.8		8.9	11.6	12.3	14	13.4	9.3	9.9	12.8	15	16.4	15.5	10.9
6	253242	83625	17313	21032	45280	0.82	4e-12	C96 - K105, R116 - D125		22836	11797	8196	5762	16596	0.29	0.14	0	0.02	0	0.13	5.1	1.5	0.6	0.4	0.2	2.2		12.9	10.1	18.6	17.1	14.5	7.1	10.4	8.5	23.7	12	8.8	12.3
7	176879	26364	9752	12299	4313	0.998	6e-13	I66 - W75, H86 - D95		2677	158	282	459	12880	0.18	0	0.04	0	0	0.03	2.5	0.7	0.3	0	0.1	0.5		2.8	13.5	11.8	12.7	15.8	6.7	2.6	12.4	17.6	10.4	19.4	5.5
8	198306	73781	13089	14385	46307	0.71	1e-13	H57 - M66, S76 - L85		23433	12679	7865	4982	11442	0.43	0.04	0	0.02	0	0.18	1.1	0.3	0	0	0	0.5		5.1	4.5	5.8	9	5.4	8	3.8	6.7	10.3	5.1	6.4	5.5
9	152398	81497	2109	49396	29992	0.61	2e-11	P36 - E41, T48 - V55		38172	21628	10299	4992	3763	1.4	0.3	0.3	0.21	0.025	0.8	29.5	7.6	5.9	5.1	4	17.6		17.1	3.2	19.2	16.3	3.8	15.5	17	5.3	17.6	18.7	8.5	13.8
10	259360	79905	14768	35300	29837	0.91	3e-08	I30 - F35, A42 - A47		14140	10921	9790	7819	21631	0.05	0.021	0	0	0	0.01	7.7	1.3	0.3	0.2	0	2		14.6	13	17.6	18.7	15.7	12.2	12	11.1	17.2	16.5	14.5	11.9
11	162789	37167	2431	17973	16763	0.91	1e-06	N13 - Q18, G25 - A29		5951	5593	4903	3908	14267	0.67	0.22	0.16	0.062	0.085	0.22	9.6	3.7	2.7	1.8	1.8	3.6		17.2	15.4	24	7.4	4.9	19.4	12.2	11.7	20	5.9	4.5	18
12	261355	63255	5287	25049	32919	0.89	1e-08	A6 - T12, I19 - K24		17603	9916	6759	4898	18579	0.11	0	0.021	0	0	0.03	4.1	0.8	0.3	0.1	0	1.4		4.5	8.5	8.2	5.9	4.4	3.7	4.4	9	10.8	7.2	4.5	4.4
Total	4170503	956648	215089	288850	452709
Total without 9	4018105	875151	212980	239454	422717

## Sheet: Table2 primers
Primer name (library number)	Primer sequence
1_fwd (library 1)	AGGTTTGGATCAGGATTTGCGCCTTTGGATGARGCNCTNTCNAGRKCAGTNGTNGAYTTBTCGAACAGGCCGTACGCAGT
1_rev (library 1)	ATCCAAAGGCGCAAATCCTGATCCAAACCTTKYTAHNCCTBTGAHVKBNCCYAHNGCHTY TTTAAAAGCTTGACCGAGAGC
2_fwd (library 2)	CTTGGTTTGCAAAGGGAGAAAGTAGGAGATCTNTCNWSCGARATGRTAMCACAYDTHCTTGAAAGCTTTGCAGAGGC
2_rev (library 2)	ATCTCCTACTTTCTCCCTTTGCAAACCAAGVTYTRYGAMGSMGWATGSYCTGYYNGAAAGATCTACCACCGCTCTGG
3_fwd (library_3)	CTCTCTTGCGAGATGATCCCGCATTTTHTRSABAGY TTYKCASRARSCAGCAGAATTACCCTCCACGTTG
3_rev (library_3)	AAAATGCGGGATCATCTCGCAAGAGAGHTSNCCTAYCWTYTCYCTTYKVAANCCTADTTCGACAACTGCGTACGGCC
4_fwd (library 4)	CGAGGCAAGAATGATCATCACCGTAGTGAGAGYGCNTTYAARKCATTBGCNDTAGCNMYBAGAGAAGCCACCTCGCCCAA
4_rev (library 4)	CTCACTACGGTGATGATCATTCTTGCCTCGTRKRCAGYYTAYRTGYADNTGTAYVSYTGMAGCCTCTGCAAAGCTTTCAAGA
5_fwd (library 5)	AGTGCGTTCAAGGCTCTTGCGGTTGCCATAARAGMA KCAAYAASCYYAAMCGRAAMARACGABGTTCCCTCCACCAAAGGTGT
5_rev (library 5)	TATGGCAACCGCAAGAGCCTTGAACGCACTYTCTGMNCGRTGRTGRTCRTTVKTNCCGYRCAGACAATCAACGTGGAGGGT
6_fwd1 (library 6)	GAGGCCCTAGGGGCCGTGCGTGGAGTAAAACGNTWCGGNYMCGSATWCGCNCCNCTNGAYGAGGCACTTTCCAGAGCGG
6_fwd2 (library 6)	GAGGCCCTAGGGGCCGTGCGTGGAGTAAAACGNTWCGGNYMCGSATWCTGYCCNCTNGAYGAGGCACTTTCCAGAGCGG
6_rev (library 6)	TTTTACTCCACGCACGGCCCCTAGGGCCTCVTKVAANGCCWKNCCNAGTGHTADTSCGSWGTCTTCAGTGGTGTGATGGT
7_fwd (library 7)	TCGCTAATCGTTGAGTGCATTGGTGACTTABWCRTAGAYGAYCAYCAYASCDYAGARGAYTGCGGGATTGCTCTCGGTC
7_rev (library 7)	TAAGTCACCAATGCACTCAACGATTAGCGACCANCCGSMRTGYTTNGCNAGNGCGKKGWDCATATGGTCCAGAAACCCTATAC
8_fwd1 (library 8)	ATACATGCTCTGGCCAAGCATTCCGGCTGGARCHTAVKABTAGARKSCRKAGGNGAYHTACACATAGACGACCATCACAC
8_fwd2 (library 8)	ATACATGCTCTGGCCAAGCATTCCGGCTGGARCHTAVKABTATAYKSCRKAGGNGAYHTACACATAGACGACCATCACAC
8_rev (library 8)	CCAGCCGGAATGCTTGGCCAGAGCATGTATCATRTGRTCVAARAATSCTAYNCCNGTVTSGACGTTAATCACTTGCGATT
9_fwd (library 9)	GCAGTAGCAGAACAGGCCASCSRARGCCARRYARTARRCRTACACACAGGTATAGGGTTTCTG
9_rev (library 9)	GGCCTGTTCTGCTACTGCVTCTKCTTYVTTTKYTKGGAAGATCGAGTGCTCTATCG
10_fwd1 (library 10)	CCAGAAAAAGAGGCAGAAGMCCAYGCNRMACARKYAACACAATCGCAAGTGATTAAC
10_fwd2 (library 10)	CCAGAAAAAGAGGCAGAAGMCGTNGCNRMACARKYAACACAATCGCAAGTGATTAAC
10_rev1 (library 10)	TTCTGCCTCTTTTTCTGGVAATRYNGAVTKTKSTRKCGCTAGGGGACCACCCTTTA
10_rev2 (library 10)	TTCTGCCTCTTTTTCTGGVAATRYRTCVTKTKSTRKCGCTAGGGGACCACCCTTTA
11_fwd (library 11)	ATTGCGATCTCTTTAAAG RRA GVC SMC DTA SMA ATAGAGCACTCGATCTTCCC
11_rev1 (library 11)	CTTTAAAGAGATCGCAAT YTGDATNTKNGTYTCNTK TGTAATACGCTTTACTAGGGC
11_rev2 (library 11)	CTTTAAAGAGATCGCAAT RVADATNTKNGTYTCNTK TGTAATACGCTTTACTAGGGC
12_fwd (library 12)	AATGAAACCAAGATTCAGRWCKCAHTAKSCHTARABGGTGGTCCCCTAGCGATAGA
12_rev (library 12)	CTGAATCTTGGTTTCATTNGTGWYNCGVYTGAHVRANGCTTTCTGCTCTGTCATCTTTGC
126	TCGAGGTCGACGGTATCGATAAGCTTTGCCGTAGACATATTCGAAG
127	CTCCACCGCGGTGGCGGCCGCTCTAGATTTTCCCGTTCCTCCATCTC
128	TCTAGAGCGGCCGCCACCGCG
129	AAGCTTATCGATACCGTCGA
Sbay_fwd	AAGAATATACTAAAAAATGAGCAGGCAAGATAAACGAAGGCAAAG ATGTCAGAGCAAAAGGCCCT
Sbay_rev	ACATGTATATATATCGTATGCTGCAGCTTTAAATAATCGGTGTCA CTACATGAGAACACCCTTTGTGG
Cgla_fwd	AAGAATATACTAAAAAATGAGCAGGCAAGATAAACGAAGGCAAAG ATGGCGTTTGTTAAGAGGGT
Cgla_rev	ACATGTATATATATCGTATGCTGCAGCTTTAAATAATCGGTGTCA CTATGCTAGGACACCCTTAGTG
Scas_fwd	AAGAATATACTAAAAAATGAGCAGGCAAGATAAACGAAGGCAAAG ATGGCACAAGAACAAGAACA
Scas_rev	ACATGTATATATATCGTATGCTGCAGCTTTAAATAATCGGTGTCA TTACATTAACACACCCTTGGTG
Klac_fwd	AAGAATATACTAAAAAATGAGCAGGCAAGATAAACGAAGGCAAAG ATGACTTATCCGGAAAGAAAAGC
Klac_rev	ACATGTATATATATCGTATGCTGCAGCTTTAAATAATCGGTGTCA TTACATTAGAACACCCTTAGTAGAAG
Agos_fwd	AAGAATATACTAAAAAATGAGCAGGCAAGATAAACGAAGGCAAAG ATGTCGGAAACGCAGCAAGC
Agos_rev	ACATGTATATATATCGTATGCTGCAGCTTTAAATAATCGGTGTCA TCACATGAGAACTCCTTTGGTTG
Dhan_fwd	AAGAATATACTAAAAAATGAGCAGGCAAGATAAACGAAGGCAAAG ATGGCTAAGACTGCAACGAT
Dhan_rev	ACATGTATATATATCGTATGCTGCAGCTTTAAATAATCGGTGTCA CAAGTACTAAGGGTGTTTTATTTTAA
Lelo_fwd	AAGAATATACTAAAAAATGAGCAGGCAAGATAAACGAAGGCAAAG ATGAGTTCAGAGAGAAAAGC
Lelo_rev	ACATGTATATATATCGTATGCTGCAGCTTTAAATAATCGGTGTCA CTATGACAACACTCCTTTAGT
Anid_fwd	CAAGATAAACGAAGGCAAAGATGCCCCTTCCTGCCCGCAC
Anid_rev	GCTTTAAATAATCGGTGTCATTAGAGCACACCTTTGGTGCTG
Spom_fwd	AAGAATATACTAAAAAATGAGCAGGCAAGATAAACGAAGGCAAAGATGAGGAGGGCTTTTGTAGA
Spom_rev	ACATGTATATATATCGTATGCTGCAGCTTTAAATAATCGGTGTCA TTACAACACTCCCTTCGTGC
Cgui_fwd	CAAGATAAACGAAGGCAAAGATGCGTAGTGCTACCGTTTG
Cgui_rev	GCTTTAAATAATCGGTGTCATCAAAATAACACTCCCTTGGTAC
Sklu_fwd	CAAGATAAACGAAGGCAAAGATGACAGAACCAGCCCAAAA
Sklu_rev	GCTTTAAATAATCGGTGTCATCACATCAAAACACCTTTGGT
Kwal_fwd	CAAGATAAACGAAGGCAAAGATGGCAAACGCTAAGCAAGA
Kwal_rev	GCTTTAAATAATCGGTGTCATCACATCAAAACTCCCTTGGTA

## Sheet: Table3 Distances_in_24mer
amino_acid_position	amino_acid	predicted_distance_to_substrate	predicted_distance_to_Mn
2	THR	22.8441	30.5987
3	GLU	23.1849	27.3243
4	GLN	17.4266	24.377
5	LYS	23.3109	26.4562
6	ALA	22.8663	23.5233
7	LEU	20.4045	21.9892
8	VAL	15.6482	17.2511
9	LYS	15.5205	18.5346
10	ARG	8.02842	10.5826
11	ILE	12.1351	15.8786
12	THR	8.83984	12.1401
13	ASN	11.5052	14.2786
14	GLU	9.26072	10.6512
15	THR	10.502	12.1821
16	LYS	13.3446	15.5778
17	ILE	10.4956	12.2645
18	GLN	16.1721	17.9982
19	ILE	15.4533	15.6352
20	ALA	20.1955	21.4556
21	ILE	18.6068	20.6276
22	SER	18.3189	21.8151
23	LEU	18.8428	23.0717
24	LYS	19.7429	24.1869
25	GLY	20.417	25.3653
26	GLY	21.6559	27.0558
27	PRO	25.049	30.6422
28	LEU	23.0478	30.4075
29	ALA	27.1538	34.3126
30	ILE	24.5041	31.5916
31	GLU	21.9031	28.8465
32	HIS	17.3267	24.3221
33	SER	22.7861	29.664
34	ILE	22.6818	27.987
35	PHE	23.2445	29.3286
36	PRO	20.2766	26.6385
37	GLU	19.0271	24.7189
38	LYS	16.4135	23.5584
39	GLU	23.1797	30.2822
40	ALA	25.9621	32.3683
41	GLU	28.8028	35.2633
42	ALA	31.5088	37.9171
43	VAL	30.7114	36.4661
44	ALA	28.7356	34.3403
45	GLU	27.9537	32.957
46	GLN	27.8981	32.8802
47	ALA	24.7296	30.3423
48	THR	23.4775	28.653
49	GLN	19.7107	25.0309
50	SER	17.2211	21.8245
51	GLN	11.9221	16.696
52	VAL	15.6856	18.3051
53	ILE	11.399	14.3489
54	ASN	15.668	16.1586
55	VAL	13.9966	13.756
56	HIS	16.2482	15.7153
57	THR	14.6572	14.4448
58	GLY	16.1628	15.7637
59	ILE	12.0066	11.8734
60	GLY	9.97292	8.51083
61	PHE	7.12055	5.70756
62	LEU	11.5637	9.93658
63	ASP	10.1582	9.41816
64	HIS	3.20865	2.45022
65	MET	6.509	5.24378
66	ILE	10.8697	10.3324
67	HIS	8.31358	9.55183
68	ALA	6.48804	7.60573
69	LEU	9.05511	10.693
70	ALA	10.841	13.267
71	LYS	5.19068	10.998
72	HIS	3.81895	9.56557
73	SER	10.6103	15.1935
74	GLY	12.4052	17.309
75	TRP	13.8571	17.5085
76	SER	16.083	19.4168
77	LEU	15.3082	16.1173
78	ILE	18.4828	19.4976
79	VAL	16.9482	16.6166
80	GLU	16.4209	17.7577
81	CYS	13.6591	14.1907
82	ILE	14.4733	15.821
83	GLY	15.2721	15.5482
84	ASP	12.7048	12.4244
85	LEU	11.5391	10.7543
86	HIS	8.56796	7.45346
87	ILE	6.89366	6.67024
88	ASP	8.43595	8.18569
89	ASP	7.69575	6.70741
90	HIS	3.31297	2.95186
91	HIS	3.88247	3.8892
92	THR	3.98627	4.3214
93	THR	7.13844	6.60872
94	GLU	3.81225	2.31136
95	ASP	5.27943	7.24183
96	CYS	10.106	10.0403
97	GLY	11.6902	10.4692
98	ILE	7.58566	7.66268
99	ALA	12.1526	12.3201
100	LEU	14.759	14.3527
101	GLY	15.7472	14.69
102	GLN	15.2305	15.5902
103	ALA	17.776	17.9744
104	PHE	16.0085	19.2118
105	LYS	15.5576	17.583
106	GLU	18.5806	20.1724
107	ALA	18.6556	23.6624
108	LEU	14.0471	19.2547
109	GLY	14.0291	20.284
110	ALA	11.6704	19.3743
111	VAL	10.4646	17.7828
112	ARG	12.7674	20.5588
113	GLY	12.9661	20.541
114	VAL	11.3155	18.54
115	LYS	10.0355	16.9887
116	ARG	3.14689	9.72266
117	PHE	5.29745	11.1514
118	GLY	12.2922	12.046
119	SER	15.418	9.06679
120	GLY	14.4233	8.48209
121	PHE	11.4539	4.09859
122	ALA	8.94252	10.633
123	PRO	6.65029	9.67717
124	LEU	4.11901	5.2419
125	ASP	4.23811	3.30527
126	GLU	7.75068	6.55993
127	ALA	8.91735	8.72281
128	LEU	11.5233	8.05738
129	SER	12.5992	8.75843
130	ARG	14.9994	2.9725
131	ALA	15.3794	9.07446
132	VAL	13.024	7.83053
133	VAL	10.9414	12.4917
134	ASP	4.95903	10.1762
135	LEU	8.76068	14.3335
136	SER	4.93648	10.4934
137	ASN	7.43022	10.5816
138	ARG	2.4829	5.62486
139	PRO	10.6496	10.2089
140	TYR	9.81583	8.49102
141	ALA	13.9852	12.9942
142	VAL	14.057	13.096
143	VAL	16.1033	13.5661
144	GLU	17.4919	10.0341
145	LEU	14.91	14.117
146	GLY	15.5939	15.7035
147	LEU	12.6129	12.8615
148	GLN	15.0315	15.3012
149	ARG	12.0552	12.1463
150	GLU	14.1667	13.9221
151	LYS	12.7954	12.701
152	VAL	8.99889	8.1932
153	GLY	10.6624	9.89318
154	ASP	12.2696	11.0189
155	LEU	11.4518	10.5539
156	SER	10.7054	10.5639
157	CYS	12.9775	11.7287
158	GLU	10.0828	8.41256
159	MET	5.68825	4.02653
160	ILE	11.7406	9.90005
161	PRO	11.5665	9.37819
162	HIS	7.0062	5.13265
163	PHE	9.84314	7.71983
164	LEU	12.4675	10.3362
165	GLU	10.67	8.68957
166	SER	8.14607	6.35759
167	PHE	12.5729	10.736
168	ALA	14.7491	13.056
169	GLU	10.9735	9.54848
170	ALA	13.5978	12.7606
171	SER	14.2693	15.2288
172	ARG	10.588	13.1042
173	ILE	11.1109	13.0222
174	THR	8.22931	9.43349
175	LEU	12.377	13.5994
176	HIS	12.3741	10.5937
177	VAL	16.264	10.7777
178	ASP	16.5105	7.61813
179	CYS	13.9452	9.37168
180	LEU	16.0979	5.02146
181	ARG	12.6706	10.1216
182	GLY	11.7921	11.2855
183	LYS	10.7935	10.0552
184	ASN	6.10052	5.46315
185	ASP	8.34172	9.00336
186	HIS	5.22612	5.70905
187	HIS	2.88401	2.12036
188	ARG	7.92238	8.79963
189	SER	8.8692	8.21708
190	GLU	2.85055	2.3086
191	SER	8.1289	8.01923
192	ALA	10.8604	10.6381
193	PHE	9.58791	9.82534
194	LYS	2.81283	6.41198
195	ALA	9.93931	11.4454
196	LEU	12.3239	13.8313
197	ALA	10.0222	13.5569
198	VAL	9.99843	14.0269
199	ALA	14.0122	12.7956
200	ILE	15.6633	15.9063
201	ARG	11.9819	18.0189
202	GLU	15.5002	13.0546
203	ALA	13.3637	17.3223
204	THR	15.3973	20.046
205	SER	15.5914	20.6638
206	PRO	17.1692	24.396

## Sheet: Table4 GoodBadNeutralSubs
VarPos	Perm	SegN	GroupCount	PctNeutral	PctGood	PctBad
7	FL	12	9372	81.9249	1.8886	0.629535
7	FS	12	11019	80.1706	2.16898	0.562664
7	LS	12	9539	80.1132	1.50959	1.48863
8	FI	12	10147	73.1054	0.256233	5.31191
8	FV	12	9836	73.048	0.49817	5.1342
8	IV	12	10308	86.6997	0.950718	0.630578
9	KN	12	7820	78.798	2.72379	0.882353
9	KR	12	6819	82.1381	1.07054	1.33451
9	KS	12	7686	83.6066	1.27505	1.04085
9	NR	12	7288	77.264	0.658617	3.26564
9	NS	12	8327	83.6316	0.612465	1.89744
9	RS	12	7188	81.6082	1.6138	0.8069
11	IV	12	7405	85.0641	1.01283	0.945307
11	DI	12	7590	77.0224	0.619236	3.41238
11	DN	12	7748	82.5116	0.684047	1.91017
11	DV	12	7335	76.1009	0.599864	3.72188
11	IN	12	7820	82.6087	1.71355	0.703325
11	NV	12	7574	80.7235	0.792184	1.61077
13	HK	11	3902	71.4249	0.84572	13.1471
13	HN	11	4033	75.5517	0.297545	9.69502
13	HQ	11	3782	82.5225	0.661026	4.78583
13	KN	11	3961	81.6965	3.63545	1.641
13	KQ	11	3721	73.9317	8.54609	1.10185
13	NQ	11	3835	80.339	5.47588	0.495437
16	HK	11	3901	79.5693	0.410151	6.97257
16	HN	11	3938	76.9426	0.304723	8.76079
16	HQ	11	3819	74.1294	0.471328	10.1335
16	KN	11	3941	84.4963	1.37021	3.37478
16	KQ	11	3807	83.7142	1.1295	3.94011
16	NQ	11	3834	84.168	1.90402	2.89515
18	CF	11	3604	80.8824	4.49501	1.69256
18	CQ	11	3827	58.5054	0.287431	27.2537
18	CS	11	3558	86.172	1.06802	2.9792
18	FQ	11	4140	56.1594	0.144928	29.5411
18	FS	11	3839	81.167	0.963793	5.54832
18	QS	11	4093	60.1026	25.6047	0.268752
19	IV	12	15173	81.533	0.50748	2.34627
20	AS	12	15165	71.5991	7.18101	0.38246
21	IL	12	14983	80.8049	0.340386	2.96336
22	AS	12	7648	85.944	0.562238	0.889121
22	AC	12	7559	83.9661	1.73303	0.555629
22	AG	12	7527	60.7015	12.9268	0.478278
22	CG	12	7535	63.5567	10.0863	0.491042
22	CS	12	7655	82.1032	0.457218	2.29915
22	GS	12	7616	60.7799	0.354517	14.4301
23	IL	12	14894	75.2921	0.22828	5.1833
24	KN	12	7711	85.994	0.246401	1.30982
24	DN	12	8324	76.2013	0.264296	5.50216
24	DE	12	7292	80.1563	3.04443	0.575974
24	DK	12	7567	76.4504	0.753271	4.08352
24	EK	12	6830	69.6047	0.644217	7.306
24	EN	12	7395	70.2907	0.189317	9.03313
25	EG	11	4055	11.4427	0.0739827	83.3046
25	EK	11	3845	80.3641	0.23407	11.5475
25	ER	11	3527	88.7156	0.567054	4.70655
25	GK	11	4176	13.5297	75.6944	0.239464
25	GR	11	3808	10.7143	81.1975	0.131303
25	KR	11	3617	80.1216	8.26652	0.940006
26	AD	11	4882	78.5129	2.29414	5.46907
26	AG	11	5049	58.0907	0.356506	24.7178
26	DG	11	5432	64.3962	0.276141	19.6429
27	HP	11	7702	76.4866	0.558297	9.52999
28	IL	11	5139	75.8708	4.35882	4.78692
28	IV	11	5052	78.4442	7.46239	1.42518
28	LV	11	5247	77.1679	7.85211	1.31504
29	AE	11	3941	82.7709	3.32403	1.7762
29	AP	11	3820	70.445	15.8901	1.04712
29	AQ	11	3985	82.3087	3.56336	1.15433
29	EP	11	3770	72.2812	13.9788	1.00796
29	EQ	11	3916	83.095	3.06435	1.94076
29	PQ	11	3795	72.5165	1.29117	12.9644
30	IL	10	6913	85.3754	1.37422	1.07045
30	IP	10	7023	84.7786	1.52357	0.968247
30	IT	10	7030	85.8464	1.30868	0.924609
30	LP	10	6714	83.1993	1.34048	1.31069
30	LT	10	6740	85.1484	1.18694	1.32047
30	PT	10	6825	83.707	1.18681	1.4359
31	AE	10	6914	84.8423	1.09922	1.69222
31	AP	10	6699	83.4154	1.14943	1.62711
31	AQ	10	6826	84.4711	1.12804	1.62614
31	EP	10	6915	85.4953	1.2726	1.01229
31	EQ	10	7080	85.791	1.12994	1.14407
31	PQ	10	6849	84.1583	1.08045	1.31406
32	HK	10	6940	83.9193	2.00288	0.706052
32	HN	10	7755	88.5106	0.580271	0.786589
32	HQ	10	6568	83.6175	2.26857	0.715591
32	KN	10	7034	84.8593	0.540233	2.01877
32	KQ	10	5973	79.2734	2.24343	1.9923
32	NQ	10	6651	83.7769	2.27034	0.511201
33	DS	10	13760	85.1962	1.07558	1.38081
34	IV	10	13757	85.1785	1.47561	1.09035
35	FL	10	13632	84.4924	1.92928	0.726232
36	PQ	9	10278	54.5437	16.2191	17.0169
37	AE	9	4269	52.4245	17.0297	17.7091
37	AK	9	4979	54.6897	15.0432	18.2968
37	AT	9	4499	54.4343	16.048	17.2261
37	EK	9	5714	55.6528	15.1033	17.4134
37	ET	9	5125	54.1463	16.0976	17.3854
37	KT	9	6031	54.5349	17.1613	15.868
38	KN	9	9646	50.8086	12.9691	23.6678
39	EK	9	10239	54.1068	16.1832	16.9645
40	AE	9	10332	53.7747	15.7859	17.5571
41	DE	9	9473	51.9476	22.6961	12.9843
42	AD	10	13748	85.0378	1.15653	1.34565
43	HV	10	13763	85.4538	1.03902	1.44591
45	AE	10	7056	85.4875	1.10544	1.03458
45	AK	10	6950	85.3237	1.48201	1.07914
45	AT	10	6890	84.9637	1.53846	1.03048
45	EK	10	6868	84.8136	1.42691	1.1357
45	ET	10	6814	83.7834	1.59965	1.15938
45	KT	10	6717	83.7576	1.53342	1.54831
47	AL	10	6922	84.6721	1.01127	1.38688
47	AS	10	6633	83.9741	1.50761	1.28147
47	AV	10	6916	85.5408	1.1712	1.31579
47	LS	10	6841	84.6221	1.5641	1.03786
47	LV	10	7138	85.6823	1.23284	1.05071
47	SV	10	6816	85.5781	1.10035	1.55516
48	ST	9	10397	53.8232	16.0623	17.457
49	GQ	9	10357	54.4945	16.8871	16.1147
50	GS	9	10351	54.1494	17.0708	16.0564
52	AT	9	4369	51.133	16.9604	17.4868
52	AI	9	5136	53.4268	15.3816	17.3676
52	AV	9	5072	52.5631	15.1222	17.291
52	IT	9	5175	53.8937	17.2367	16.3478
52	IV	9	6054	54.1956	16.7823	16.6997
52	TV	9	5064	54.6801	15.857	17.1603
53	IV	9	10446	53.4463	17.3559	16.4752
54	DN	9	6758	52.9891	16.2622	18.3486
54	DS	9	6568	52.9842	15.5298	18.5749
54	NS	9	7368	54.0988	16.1509	17.291
55	IV	9	10293	53.9979	16.2149	17.4779
56	DE	8	7870	78.4371	6.89962	0.43202
56	DH	8	11634	88.1726	1.04006	1.09163
56	DQ	8	9052	86.9863	1.76757	0.828546
56	EH	8	8267	77.8275	0.447563	7.54808
56	EQ	8	6671	78.504	0.56963	6.55074
56	HQ	8	9509	90.9875	0.956988	0.357556
59	IV	8	18434	76.1962	9.21666	0.358034
60	AG	8	18354	87.0001	0.926229	1.62907
62	FL	8	17773	48.7312	0.135036	39.2224
66	FI	7	1075	50.7907	0	26.3256
66	FL	7	1075	50.2326	0	26.6047
66	FY	7	1073	24.6039	53.4949	0
66	IL	7	1080	92.7778	0	0
66	IY	7	1078	10.0186	74.7681	0
66	LY	7	1078	9.6475	75.4174	0
67	HN	7	1434	73.9888	5.29986	0
67	HT	7	1435	83.3449	0	0.696864
67	NT	7	1437	72.373	0	9.67293
73	AG	7	1435	55.8188	28.9199	0
73	AS	7	1437	66.8058	17.4669	0
73	GS	7	1434	70.1534	0	12.8312
76	NS	8	18250	45.0959	0.180822	47.1123
77	IL	8	17586	71.7218	0.34118	14.1988
78	IV	8	9408	77.1365	7.29167	0.361395
78	IL	8	8623	79.0908	6.94654	0.301519
78	IR	8	9976	67.7626	17.933	0.280674
78	LR	8	8897	75.5536	10.1495	0.292233
78	LV	8	8378	87.312	1.27715	1.28909
78	RV	8	9665	75.8717	0.351785	9.74651
79	LV	8	17781	80.3948	6.46195	0.444294
80	EY	8	18376	74.8476	10.5464	0.310187
81	AG	8	8366	68.8023	16.9854	0.203203
81	AC	8	9014	79.3654	0.388285	5.86865
81	AS	8	8643	72.9376	10.6792	0.300821
81	CG	8	9605	62.8319	23.2275	0.291515
81	CS	8	9960	66.5562	17.0783	0.271084
81	GS	8	9157	82.9748	0.36038	5.68964
82	IV	8	10041	89.1843	0.468081	1.01584
82	IR	8	9459	82.7677	0.888043	4.10191
82	RV	8	9033	85.9183	2.32481	0.653161
82	GI	8	9233	80.1365	0.541536	7.41904
82	GR	8	8293	73.351	0.325576	11.3952
82	GV	8	8857	77.3061	0.406458	8.88563
85	IL	8	17795	85.0576	0.443945	2.33212
86	FY	7	863	75.2028	0	0.115875
86	DF	7	862	70.3016	12.181	0
86	DH	7	859	79.7439	0.232829	0.116414
86	DV	7	861	73.0546	9.17538	0
86	DY	7	861	65.7375	7.08479	0
86	FH	7	861	71.5447	0	9.63995
86	FV	7	863	84.4728	0	0
86	HV	7	860	68.6047	6.39535	0
86	HY	7	860	67.6744	3.37209	0
86	VY	7	862	78.7703	0	0.116009
87	IV	7	2153	80.6317	0	0.696702
92	ST	7	2153	61.9136	0	16.9995
93	IL	7	719	47.5661	20.7232	0
93	AS	7	716	65.7821	14.8045	0
93	IV	7	719	79.8331	0	0.973574
93	ST	7	717	73.6402	0	4.32357
93	AI	7	718	79.805	0	4.5961
93	AL	7	717	52.9986	14.0865	0
93	AT	7	717	73.5007	3.90516	0
93	AV	7	717	72.5244	0	11.0181
93	IS	7	718	60.4457	20.4735	0
93	IT	7	719	66.3421	12.6565	0
93	LS	7	717	64.993	0.69735	0.13947
93	LT	7	718	59.3315	0	4.87465
93	LV	7	718	42.0613	0	24.6518
93	SV	7	717	55.9275	0	24.9651
93	TV	7	718	61.9777	0	17.9666
96	CS	6	12448	33.3307	35.2426	1.12468
96	CT	6	11954	69.1986	3.56366	2.18337
96	ST	6	14264	35.7333	0.785193	33.8755
97	AG	6	19534	61.0576	7.97072	1.15184
98	IL	6	19321	66.5338	4.64779	2.07546
99	ST	6	13502	54.9548	0.844319	11.265
99	AS	6	12333	43.9715	24.998	1.1676
99	AT	6	13123	57.7078	12.1466	1.44784
102	KL	6	9721	62.8433	1.49162	7.09804
102	KM	6	10073	61.5606	1.4792	7.33644
102	KQ	6	10373	65.5548	1.25325	4.71416
102	LM	6	9231	72.8957	2.12328	2.27494
102	LQ	6	9444	67.4291	3.69547	2.28717
102	MQ	6	9781	68.9398	3.45568	1.74829
104	FL	6	18909	34.9357	33.3492	0.613464
105	KQ	6	8026	53.551	13.3441	1.35809
105	HK	6	9706	65.1453	1.79271	4.65691
105	HN	6	11482	72.2	2.37763	1.28026
105	HQ	6	9034	60.9365	7.4275	0.830197
105	KN	6	10058	60.2704	7.61583	1.56095
105	NQ	6	9272	68.022	5.16609	0.862813
106	DE	1	13039	67.022	0.337449	12.2172
106	DK	1	13292	70.7945	0.18056	8.30575
106	DN	1	12854	86.7668	0.801307	1.36144
106	EK	1	14619	89.6983	0.526712	0.540393
106	EN	1	14003	69.6636	10.6834	0.342784
106	KN	1	14349	73.594	6.46038	0.132413
108	IL	1	14162	75.8791	0.345996	7.2518
108	IM	1	13199	83.4154	2.06076	0.651565
108	IV	1	13950	81.9785	1.65591	0.623656
108	LM	1	13507	70.2821	9.24706	0.355371
108	LV	1	14304	68.4074	8.53607	0.293624
108	MV	1	13329	79.6309	1.69555	1.5305
110	DE	1	5436	75.5151	2.77778	1.17734
110	DK	1	5844	61.4305	14.7844	0.581793
110	DN	1	6553	79.1851	2.27377	0.442545
110	EK	1	5012	64.146	11.6121	1.33679
110	EN	1	5495	78.9809	1.40127	1.71065
110	KN	1	5913	69.9137	0.338238	8.82801
110	AD	1	6530	64.441	0.811639	11.9908
110	AE	1	5497	69.5834	1.25523	7.85883
110	AH	1	6592	90.4733	0.409587	0.591626
110	AK	1	5898	84.978	2.11936	0.339098
110	AN	1	6617	73.7494	0.453378	5.27429
110	AP	1	6677	71.2745	0.269582	8.56672
110	AQ	1	5828	84.9176	1.66438	0.857927
110	AT	1	6677	81.2041	0.164745	2.80066
110	DH	1	6522	64.1061	11.1622	0.812634
110	DP	1	6601	77.9882	1.40888	0.999849
110	DQ	1	5765	65.6028	10.5117	0.832611
110	DT	1	6601	69.3228	5.60521	1.12104
110	EH	1	5502	69.2294	6.56125	1.36314
110	EP	1	5537	83.3845	0.614051	2.11306
110	EQ	1	4975	71.0955	6.35176	1.32663
110	ET	1	5537	74.2821	2.25754	1.78797
110	HK	1	5889	83.2909	2.46222	0.237731
110	HN	1	6623	76.2343	0.468066	4.40888
110	HP	1	6681	72.1449	0.449035	7.57372
110	HQ	1	5813	86.2721	1.63427	0.619302
110	HT	1	6680	84.1467	0.149701	2.0509
110	KP	1	5955	66.9018	0.251889	12.0571
110	KQ	1	5286	77.5445	1.13507	3.0647
110	KT	1	5948	74.2098	0.134499	6.50639
110	NP	1	6702	83.6914	0.49239	1.11907
110	NQ	1	5846	75.8467	4.55012	0.513171
110	NT	1	6699	84.3409	1.10464	0.492611
110	PQ	1	5872	73.0416	7.28883	0.28951
110	PT	1	6763	77.2438	3.47479	0.783676
110	QT	1	5874	81.5628	0.170242	3.1665
111	IV	1	18298	88.2064	0.776041	0.885343
111	FI	1	18712	57.7704	0.6413	6.84587
111	FV	1	18057	54.8928	0.747632	7.78645
112	KT	1	18763	84.0324	0.975324	0.788786
112	KR	1	18222	83.5089	0.801229	0.910987
112	RT	1	18081	81.1183	1.4435	0.868315
114	IL	1	18644	79.3446	2.44046	0.681184
114	IV	1	18320	74.5633	4.49236	0.431223
114	LV	1	18113	77.7563	2.45128	0.955115
115	EK	1	13754	46.721	0.283554	33.6702
115	AE	1	13071	49.0858	25.5068	0.382526
115	AK	1	13758	73.8697	0.377962	7.82817
115	AT	1	13684	84.7194	1.00117	0.825782
115	ET	1	13681	52.8324	0.336233	21.9428
115	KT	1	14448	71.2071	10.1606	0.346069
117	FY	6	19466	66.331	4.5618	1.12504
119	HS	6	12545	71.5106	2.31168	2.08848
119	HY	6	12826	67.8154	1.03696	4.8963
119	SY	6	13642	66.5078	1.09955	5.47574
120	AG	6	19600	63.1276	7.52041	1.33673
121	FY	6	19437	71.6983	2.02192	2.50553
122	AC	6	19561	59.1688	8.63964	1.05823
131	AS	1	27519	52.4365	24.3577	0.392456
135	FL	1	27389	68.6991	0.649896	8.77725
137	DG	2	9442	41.8449	1.73692	26.9752
137	DN	2	10489	61.064	1.63981	9.16198
137	DS	2	9962	60.1285	7.54869	5.19976
137	GN	2	9977	57.6927	18.1818	2.14493
137	GS	2	9470	45.9768	28.5111	1.61563
137	NS	2	10638	63.2732	10.1523	1.50404
139	AP	2	19907	59.0345	1.37138	14.3869
140	FY	2	19818	72.5048	1.7358	5.08629
141	AC	2	13066	64.3273	5.27323	5.84724
141	AS	2	13853	69.3424	7.16812	2.46156
141	CS	2	13182	59.953	11.7964	4.83993
142	FV	2	20032	72.0547	2.61082	4.91214
143	IT	2	14081	41.9288	36.9434	1.46296
143	IV	2	12841	70.4307	3.79254	3.97944
143	TV	2	13008	38.8991	1.67589	39.345
144	DN	2	11973	70.5838	1.13589	6.88215
144	DE	2	8815	56.9257	14.861	1.31594
144	DK	2	10091	54.0283	20.444	1.07026
144	EK	2	7966	65.8172	6.82902	3.71579
144	EN	2	9116	49.8464	0.756911	23.4752
144	KN	2	10472	48.7872	0.639801	28.6096
145	IL	3	21572	69.2472	0.4682	13.2579
147	FL	3	21720	78.5405	1.90608	4.50276
148	KQ	3	14398	82.0183	1.17377	3.4102
148	KR	3	14711	83.2438	2.64428	1.27116
148	QR	3	15025	77.2113	5.71714	0.898502
151	KM	3	22051	80.3682	4.63018	0.943268
152	IV	3	22011	83.3174	2.51238	1.3357
154	DE	3	13357	71.7002	9.65786	1.52729
154	DQ	3	13726	67.7401	13.9516	1.42795
154	EQ	3	16139	85.0548	2.39172	1.01617
157	CS	2	14560	70.3915	1.8956	6.07143
157	CT	2	12186	72.2304	3.84047	3.16757
157	ST	2	12837	69.7904	6.07619	1.42557
160	IV	2	20010	72.2989	2.96352	3.86807
161	PT	2	19991	68.2307	4.32695	4.71712
163	FV	2	10959	38.5802	37.4122	1.38699
163	IV	2	11623	69.7754	2.23694	5.52353
163	FI	2	10558	35.1961	40.699	1.38284
163	FL	2	8182	61.4275	13.163	1.84551
163	IL	2	8542	40.0726	2.7277	31.2222
163	LV	2	8792	43.6988	28.071	3.03685
164	IL	3	14483	68.6805	0.365946	14.2581
164	IM	3	13204	79.4153	2.97637	1.99939
164	LM	3	15438	66.8092	16.9905	0.285011
165	DE	3	11230	61.772	0.658949	21.6296
165	DQ	3	10769	62.2806	1.05859	20.3733
165	EQ	3	10302	81.7123	2.53349	1.80547
165	DH	3	11718	63.4153	0.469363	20.9848
165	EH	3	11133	84.4606	1.51801	1.84137
165	HQ	3	10680	84.4007	2.25655	1.45131
168	AS	3	22052	61.3504	21.5853	0.571377
169	QR	3	10870	83.0083	1.57314	2.4655
169	EQ	3	10909	74.3698	1.14584	10.1568
169	EG	3	11228	61.2398	20.4489	0.516566
169	ER	3	10992	72.8712	1.01892	11.7813
169	GQ	3	11027	52.2989	0.698286	31.4229
169	GR	3	11182	51.2788	0.590234	32.1499
170	AS	3	11201	73.4131	8.44567	0.821355
170	AG	3	11724	81.5507	0.767656	5.27124
170	AT	3	10152	45.3211	36.0717	0.36446
170	GS	3	11750	67.9234	15.4213	0.476596
170	GT	3	10545	43.1294	40.3509	0.36036
170	ST	3	10166	52.5674	27.1395	0.511509
171	AS	4	17650	73.7677	8.92351	0.0679887
172	AS	4	9697	92.41	0.381561	0.340311
172	AG	4	10062	83.7309	0.467104	3.36911
172	AR	4	8471	76.1894	0.02361	4.68658
172	GR	4	8475	84.8024	0.306785	2.20649
172	GS	4	9581	84.3231	2.83895	0.31312
172	RS	4	8171	78.0688	4.21001	0.061192
173	IV	4	17491	75.2558	7.67823	0.0457378
175	IL	4	12633	90.3032	0.221642	1.27444
175	IM	4	10430	87.2483	0.412272	1.02589
175	LM	4	11970	89.6491	0.768588	0.459482
177	IV	4	18305	89.522	1.08167	0.240371
178	GS	4	6106	68.2443	0.049132	11.7917
178	DG	4	6217	65.2405	14.5247	0.0321699
178	DN	4	11002	77.1769	6.97146	0.0181785
178	DS	4	10223	81.3166	3.95187	0.0586912
178	GN	4	6397	69.7202	0.0312647	10.63
178	NS	4	10273	90.9179	0.194685	0.788475
180	IL	4	12108	88.966	0.074331	1.24711
180	IP	4	5884	42.726	37.2536	0
180	IT	4	9034	66.6814	14.2794	0.0332079
180	LP	4	5997	41.2873	39.0028	0.016675
180	LT	4	9173	65.115	16.1234	0.0218031
180	PT	4	5408	53.4578	0	23.7426
181	HR	5	16263	78.6079	0.953084	6.78227
181	HY	5	16151	79.9579	1.12067	4.73655
181	RY	5	15901	85.0827	1.72316	0.937048
183	KN	5	14692	81.4117	1.34767	2.49796
183	KT	5	14931	83.4037	0.361664	2.93349
183	NT	5	17753	89.5285	0.35487	1.26176
189	AS	5	24090	80.8136	4.74056	1.13325
195	AS	4	16457	65.2549	16.771	0.0182293
196	FL	4	17329	67.2283	0.0461654	13.9708
198	IV	4	11645	78.0593	5.34994	0.068699
198	IL	4	12877	91.2247	0.310631	0.683389
198	LV	4	11922	77.487	6.13152	0.0419393
200	IL	4	12281	82.8271	0.0651413	3.72934
200	IM	4	9020	80.9867	3.27051	0.0443459
200	LM	4	9370	75.5603	7.15048	0.0320171
200	IT	4	5640	33.1206	48.8121	0.106383
200	LT	4	6065	30.6018	52.4979	0.0494641
200	MT	4	4798	34.1601	45.4773	0.020842
201	KR	5	24164	87.2248	1.23324	1.23738
202	AE	5	24147	78.2623	0.964923	6.03802
203	AS	5	24154	80.525	5.02608	0.943943
204	IT	5	24087	87.1175	1.39909	1.10848
205	ST	5	24064	87.5416	1.35472	1.04721
206	LP	5	15650	80.0511	1.48243	4.23642
206	LS	5	17040	85.358	1.0446	1.80751
206	PS	5	15013	81.6559	2.07154	1.72517
207	NT	5	24168	81.8727	0.935121	2.91294
208	EG	5	24122	82.6175	0.949341	2.66976
209	KT	5	24150	80.9524	1.02692	3.49482
210	DN	5	24164	85.0273	1.76295	0.893892
211	DE	5	24116	86.2871	1.68768	0.908111

## Sheet: Table5 SignEpistasisPairs
SegN	VarPos	Perm	SubPos	SubPerm	p	logodds	X_1	X_2	X_3	X_4	GI	pBon	ReallyPositivePair	ReallyNegativePair	ScerPos_WithSign	ScerPos_PartnerSite	Xf_1	Xf_2	Xf_3	Xf_4
2	6	CS	8	IT	2.04442e-246	0.00904175	85	1305	389	54	76	2.48009e-242	TRUE	FALSE	111	113	0.0463721	0.711948	0.21222	0.0294599
2	6	AC	8	IT	2.14837e-126	0.0318329	94	570	373	72	74	2.60618e-122	TRUE	FALSE	111	113	0.084761	0.513977	0.336339	0.0649234
2	8	TV	28	FV	1.42227e-115	0.00321244	68	2451	95	11	80	1.72536e-111	TRUE	FALSE	113	133	0.0259048	0.933714	0.0361905	0.00419048
2	2	DS	4	AP	4.49563e-108	0.0589762	130	622	404	114	68	5.45365e-104	TRUE	FALSE	107	109	0.102362	0.489764	0.31811	0.0897638
2	6	CS	8	TV	3.70699e-104	28.5606	1305	165	54	195	76	4.49695e-100	TRUE	FALSE	111	113	0.759162	0.095986	0.0314136	0.113438
2	8	TV	28	FI	5.22221e-102	0.00727025	68	2166	95	22	80	6.33507e-98	TRUE	FALSE	113	133	0.0289239	0.92131	0.0404083	0.00935772
2	8	IT	28	FV	5.22376e-97	0.00470939	80	2456	83	12	78	6.33695e-93	TRUE	FALSE	113	133	0.0304067	0.933485	0.0315469	0.004561
2	26	PT	28	IV	1.43827e-87	0.0789872	164	430	507	105	91	1.74477e-83	TRUE	FALSE	131	133	0.135987	0.356551	0.420398	0.0870647
2	8	IT	28	FI	4.08131e-85	0.00987649	80	2147	83	22	78	4.95104e-81	TRUE	FALSE	113	133	0.0343053	0.920669	0.0355918	0.00943396
2	6	AC	8	TV	1.91952e-82	19.3167	570	100	72	244	74	2.32857e-78	TRUE	FALSE	111	113	0.578093	0.10142	0.0730223	0.247465
3	3	FL	1	IL	2.4037e-72	0.102183	255	723	321	93	99	2.91592e-68	TRUE	FALSE	108	106	0.18319	0.519397	0.230603	0.0668103
6	4	AT	1	CS	1.98216e-66	0.0184506	68	1336	80	29	192	2.40455e-62	TRUE	FALSE	109	106	0.0449438	0.883014	0.0528751	0.0191672
2	2	GS	28	FV	2.03138e-65	0.00975077	53	1199	68	15	70	2.46427e-61	TRUE	FALSE	107	133	0.0397004	0.898127	0.0509363	0.011236
2	6	AS	8	IT	4.22761e-65	0.0568742	127	638	175	50	75	5.12851e-61	TRUE	FALSE	111	113	0.128283	0.644444	0.176768	0.0505051
2	28	LV	8	TV	6.36653e-64	23.8848	1761	300	29	118	97	7.72324e-60	TRUE	FALSE	133	113	0.797554	0.13587	0.0131341	0.053442
2	26	PT	8	IT	1.73602e-63	7.90502	405	146	173	493	91	2.10596e-59	TRUE	FALSE	131	113	0.332786	0.119967	0.142153	0.405094
1	30	FL	26	AS	1.46987e-62	0.0549971	184	2220	107	71	65	1.7831e-58	TRUE	FALSE	135	131	0.0712626	0.859799	0.0414407	0.0274981
5	9	AS	23	AS	3.6275e-62	0.0794062	117	1025	161	112	171	4.40052e-58	TRUE	FALSE	114	128	0.0826855	0.724382	0.113781	0.0791519
2	28	IV	26	PT	8.94538e-60	0.0674312	163	479	217	43	93	1.08516e-55	TRUE	FALSE	133	131	0.18071	0.531042	0.240576	0.0476718
5	23	AS	9	AS	9.20412e-60	0.0768526	159	1055	151	77	174	1.11655e-55	TRUE	FALSE	128	114	0.110264	0.731623	0.104716	0.0533981
2	8	TV	28	LV	2.57273e-58	0.0215921	433	2451	90	11	80	3.12098e-54	TRUE	FALSE	113	133	0.145059	0.821106	0.0301508	0.00368509
2	2	GS	28	FI	2.67114e-58	0.0176249	53	1194	68	27	70	3.24036e-54	TRUE	FALSE	107	133	0.0394933	0.889717	0.0506706	0.0201192
2	2	GN	28	FV	4.12729e-56	0.0197505	41	775	75	28	69	5.00682e-52	TRUE	FALSE	107	133	0.0446137	0.843308	0.0816104	0.0304679
2	26	PT	8	TV	1.04886e-54	0.150339	146	392	493	199	91	1.27238e-50	TRUE	FALSE	131	113	0.118699	0.318699	0.400813	0.161789
2	28	LV	8	IT	1.08543e-54	0.0558537	407	1761	120	29	97	1.31674e-50	TRUE	FALSE	133	113	0.175658	0.760035	0.0517911	0.0125162
1	5	AD	26	AS	1.29613e-53	0.00323653	14	769	45	8	19	1.57234e-49	TRUE	FALSE	110	131	0.0167464	0.919856	0.0538278	0.00956938
5	22	AE	26	LP	4.80675e-53	23.4331	825	213	20	121	173	5.83107e-49	TRUE	FALSE	127	131	0.699746	0.180662	0.0169635	0.102629
1	5	DH	26	AS	7.1717e-53	0.00323232	13	715	45	8	27	8.69999e-49	TRUE	FALSE	110	131	0.0166453	0.915493	0.0576184	0.0102433
3	25	ER	21	DQ	7.77569e-52	202.125	990	48	5	49	121	9.43269e-48	TRUE	FALSE	130	126	0.906593	0.043956	0.00457875	0.0448718
6	4	AS	1	CS	7.79246e-52	0.0276578	221	2283	70	20	191	9.45304e-48	TRUE	FALSE	109	106	0.0851966	0.880108	0.0269854	0.0077101
2	8	IT	28	LV	1.10438e-51	0.0284925	519	2456	89	12	78	1.33972e-47	TRUE	FALSE	113	133	0.168726	0.79844	0.0289337	0.00390117
2	2	GN	28	FI	5.29755e-51	0.029085	41	827	75	44	69	6.42646e-47	TRUE	FALSE	107	133	0.04154	0.837893	0.0759878	0.0445795
5	26	LP	22	AE	6.42319e-51	16.7226	619	44	106	126	177	7.79197e-47	TRUE	FALSE	131	127	0.69162	0.049162	0.118436	0.140782
2	2	DG	28	FV	8.84453e-51	0.0200556	90	1192	64	17	66	1.07293e-46	TRUE	FALSE	107	133	0.0660308	0.874541	0.0469552	0.0124725
6	9	FL	1	CS	6.76538e-50	0.0236727	467	4697	63	15	199	8.20708e-46	TRUE	FALSE	114	106	0.0890881	0.896032	0.0120183	0.0028615
5	9	AS	1	HR	2.19813e-49	17.7386	892	77	64	98	171	2.66655e-45	TRUE	FALSE	114	106	0.788683	0.0680813	0.0565871	0.086649
1	5	DT	26	AS	2.60596e-49	0.00491614	6	364	57	17	30	3.16129e-45	TRUE	FALSE	110	131	0.0135135	0.81982	0.128378	0.0382883
5	9	AS	26	LP	2.11306e-48	14.6885	634	179	34	141	171	2.56336e-44	TRUE	FALSE	114	131	0.6417	0.181174	0.034413	0.142713
3	25	EQ	21	DQ	3.26784e-48	80.4	804	57	10	57	119	3.96421e-44	TRUE	FALSE	130	126	0.866379	0.0614224	0.0107759	0.0614224
3	24	AS	10	DQ	3.61866e-48	0.0111456	740	2238	89	3	117	4.3898e-44	TRUE	FALSE	129	115	0.241042	0.72899	0.0289902	0.000977199
2	28	IL	8	TV	4.49402e-48	17.2815	1760	371	28	102	96	5.4517e-44	TRUE	FALSE	133	113	0.778417	0.164087	0.0123839	0.0451128
2	8	TV	28	IL	1.44566e-46	20.464	2166	433	22	90	80	1.75373e-42	TRUE	FALSE	113	133	0.798967	0.15972	0.00811509	0.0331981
5	1	HR	26	LP	3.30162e-46	43	645	145	9	87	165	4.00519e-42	TRUE	FALSE	106	131	0.727991	0.163657	0.010158	0.0981941
6	2	AG	1	CS	3.45737e-46	0.0677852	154	913	107	43	188	4.19414e-42	TRUE	FALSE	107	106	0.126541	0.750205	0.0879211	0.0353328
11	16	IL	17	AP	6.10955e-45	0.0129438	21	156	104	10	372	7.4115e-41	TRUE	FALSE	121	122	0.0721649	0.536082	0.357388	0.0343643
6	4	AT	1	ST	4.84143e-44	19.6399	1336	190	29	81	192	5.87314e-40	TRUE	FALSE	109	106	0.816626	0.116137	0.0177262	0.049511
1	10	ET	26	AS	7.41698e-44	0.00825516	132	2870	39	7	62	8.99754e-40	TRUE	FALSE	115	131	0.0433071	0.941601	0.0127953	0.00229659
2	28	FV	8	TV	4.86873e-43	22.2201	2884	526	19	77	92	5.90625e-39	TRUE	FALSE	133	113	0.82259	0.150029	0.00541928	0.0219624
2	2	DG	28	FI	5.75104e-43	0.0346893	90	1054	64	26	66	6.97658e-39	TRUE	FALSE	107	133	0.0729335	0.854133	0.0518639	0.0210697
2	4	AP	28	FV	4.27358e-42	0.0620774	165	1157	85	37	72	5.18428e-38	TRUE	FALSE	109	133	0.114266	0.801247	0.0588643	0.0256233
5	1	HR	22	AE	5.65997e-41	14.7612	1025	78	73	82	165	6.86611e-37	TRUE	FALSE	106	127	0.814785	0.0620032	0.0580286	0.0651828
2	8	IT	28	IL	8.12551e-41	16.7352	2147	519	22	89	78	9.85706e-37	TRUE	FALSE	113	133	0.773136	0.186892	0.00792222	0.032049
1	26	AS	10	EK	1.34775e-39	112	4032	72	15	30	64	1.63495e-35	TRUE	FALSE	131	115	0.9718	0.0173536	0.00361533	0.00723066
5	23	AS	26	LP	1.38413e-39	13.3538	651	195	29	116	174	1.67909e-35	TRUE	FALSE	128	131	0.656912	0.196771	0.0292634	0.117053
2	26	PT	25	IV	3.03608e-39	0.280797	351	592	587	278	91	3.68307e-35	TRUE	FALSE	131	130	0.194137	0.327434	0.324668	0.153761
5	1	HR	9	AS	3.21684e-38	0.0875233	125	978	92	63	165	3.90235e-34	TRUE	FALSE	106	114	0.0993641	0.777424	0.073132	0.0500795
5	1	HY	9	AS	5.0981e-38	0.0946901	94	671	108	73	166	6.1845e-34	TRUE	FALSE	106	114	0.0993658	0.709302	0.114165	0.077167
2	28	IL	8	IT	5.69124e-38	0.0827891	536	1760	103	28	96	6.90405e-34	TRUE	FALSE	133	113	0.220849	0.725175	0.0424392	0.0115369
5	23	AS	22	AE	1.31185e-37	7.89435	1071	143	111	117	174	1.5914e-33	TRUE	FALSE	128	127	0.742718	0.0991678	0.0769764	0.0811373
1	5	DQ	26	AS	1.67777e-37	0.00888099	43	563	43	5	29	2.0353e-33	TRUE	FALSE	110	131	0.0657492	0.860856	0.0657492	0.00764526
1	5	PT	6	FI	1.76595e-37	0.00285273	8	179	47	3	47	2.14228e-33	TRUE	FALSE	110	111	0.0337553	0.755274	0.198312	0.0126582
5	9	AS	22	AE	3.82612e-37	7.07692	1012	130	143	130	171	4.64146e-33	TRUE	FALSE	114	127	0.715194	0.0918728	0.10106	0.0918728
5	22	AE	1	HR	5.61627e-37	12.3973	1083	122	58	81	173	6.8131e-33	TRUE	FALSE	127	106	0.805804	0.0907738	0.0431548	0.0602679
2	4	AP	28	FI	1.36953e-36	0.0846996	165	1123	85	49	72	1.66138e-32	TRUE	FALSE	109	133	0.116034	0.789733	0.059775	0.0344585
5	9	AS	1	HY	1.90005e-36	8.94256	892	173	64	111	171	2.30496e-32	TRUE	FALSE	114	106	0.719355	0.139516	0.0516129	0.0895161
5	23	AS	1	HR	4.82109e-36	12.5812	922	112	53	81	174	5.84846e-32	TRUE	FALSE	128	106	0.789384	0.0958904	0.0453767	0.0693493
1	10	EK	26	AS	1.47608e-35	0.0104581	156	4475	30	9	58	1.79063e-31	TRUE	FALSE	115	131	0.0334047	0.958244	0.00642398	0.00192719
5	26	LP	9	AS	2.93932e-35	0.126123	99	564	135	97	177	3.56569e-31	TRUE	FALSE	131	114	0.110615	0.630168	0.150838	0.10838
6	7	KL	1	CS	3.31853e-35	0.0452461	75	448	74	20	193	4.0257e-31	TRUE	FALSE	112	106	0.121556	0.726094	0.119935	0.0324149
3	25	ER	21	DH	3.42536e-35	117.458	990	59	5	35	121	4.15531e-31	TRUE	FALSE	130	126	0.909091	0.0541781	0.00459137	0.0321396
2	2	DS	8	TV	4.36505e-35	6.76507	363	185	67	231	68	5.29524e-31	TRUE	FALSE	107	113	0.429078	0.218676	0.0791962	0.27305
6	25	AG	1	CS	1.85853e-34	0.114274	211	865	111	52	210	2.25459e-30	TRUE	FALSE	130	106	0.170299	0.698144	0.0895884	0.0419693
1	5	HP	26	AS	5.21614e-34	0.00203252	14	492	28	2	37	6.3277e-30	TRUE	FALSE	110	131	0.0261194	0.91791	0.0522388	0.00373134
5	1	HY	22	AE	8.51428e-34	10.1719	693	72	88	93	166	1.03287e-29	TRUE	FALSE	106	127	0.732558	0.0761099	0.0930233	0.0983087
3	21	DQ	25	GR	8.94812e-34	38.5815	893	101	11	48	112	1.0855e-29	TRUE	FALSE	126	130	0.848053	0.0959164	0.0104463	0.045584
3	21	DQ	25	ER	1.11657e-33	34.8393	953	101	13	48	112	1.35451e-29	TRUE	FALSE	126	130	0.854709	0.090583	0.0116592	0.0430493
11	16	IL	14	DG	1.37165e-33	0.0448825	31	146	123	26	372	1.66395e-29	TRUE	FALSE	121	119	0.095092	0.447853	0.377301	0.0797546
5	1	HY	23	AS	1.60152e-33	0.111336	100	665	104	77	166	1.94281e-29	TRUE	FALSE	106	128	0.105708	0.70296	0.109937	0.0813953
2	28	FI	8	TV	1.69843e-33	13.7993	2824	631	24	74	94	2.06037e-29	TRUE	FALSE	133	113	0.794821	0.177596	0.00675486	0.0208275
1	10	AE	26	AS	1.76139e-33	0.0207808	141	3193	34	16	59	2.13674e-29	TRUE	FALSE	115	131	0.0416667	0.943558	0.0100473	0.00472813
5	22	AE	9	AS	1.83153e-33	0.165045	255	1203	131	102	173	2.22182e-29	TRUE	FALSE	127	114	0.150798	0.711413	0.077469	0.0603193
5	1	HY	26	LP	2.1597e-33	17.2895	438	116	19	87	166	2.61993e-29	TRUE	FALSE	106	131	0.663636	0.175758	0.0287879	0.131818
2	6	CS	9	KN	1.98798e-32	0.186832	297	475	251	75	76	2.41161e-28	TRUE	FALSE	111	114	0.270492	0.432605	0.228597	0.068306
5	23	AS	1	HY	2.32164e-32	9.0847	922	180	53	94	174	2.81639e-28	TRUE	FALSE	128	106	0.738191	0.144115	0.0424339	0.0752602
6	1	CS	4	AS	2.46093e-32	0.0759728	527	2072	77	23	185	2.98535e-28	TRUE	FALSE	106	109	0.195258	0.767692	0.0285291	0.00852167
6	27	AC	1	CS	3.61099e-32	0.101838	246	1024	92	39	212	4.38049e-28	TRUE	FALSE	132	106	0.175589	0.730906	0.0656674	0.0278373
5	22	AE	23	AS	1.61021e-31	0.173568	251	1207	127	106	173	1.95335e-27	TRUE	FALSE	127	128	0.148433	0.713779	0.0751035	0.0626848
11	14	AD	13	GK	1.84805e-31	101.229	226	16	6	43	368	2.24187e-27	TRUE	FALSE	119	118	0.776632	0.0549828	0.0206186	0.147766
1	5	AE	26	AS	2.73222e-31	0.02175	15	417	43	26	20	3.31446e-27	TRUE	FALSE	110	131	0.0299401	0.832335	0.0858283	0.0518962
5	26	LP	1	HR	2.97194e-31	12.2223	507	48	70	81	177	3.60526e-27	TRUE	FALSE	131	106	0.71813	0.0679887	0.0991501	0.114731
1	3	LM	26	AS	2.99243e-31	0.0207221	66	1183	35	13	10	3.63011e-27	TRUE	FALSE	108	131	0.0508867	0.912105	0.0269854	0.0100231
2	2	GN	8	TV	3.2472e-31	8.56188	1214	253	51	91	69	3.93918e-27	TRUE	FALSE	107	113	0.754506	0.157241	0.0316967	0.0565569
11	14	AD	13	EG	4.4086e-31	0.00256923	3	226	31	6	368	5.34808e-27	TRUE	FALSE	119	118	0.0112782	0.849624	0.116541	0.0225564
1	3	MV	9	LV	5.34169e-31	0.054356	23	174	107	44	12	6.48001e-27	TRUE	FALSE	108	114	0.066092	0.5	0.307471	0.126437
5	29	KT	22	AE	5.54963e-31	6.18261	711	133	115	133	182	6.73226e-27	TRUE	FALSE	134	127	0.651099	0.121795	0.105311	0.121795
6	10	KN	1	CS	8.1712e-31	0.0602787	68	573	63	32	204	9.91248e-27	TRUE	FALSE	115	106	0.0923913	0.778533	0.0855978	0.0434783
8	5	AG	7	FL	3.98763e-30	10.8948	232	67	41	129	259	4.83739e-26	TRUE	FALSE	110	112	0.49467	0.142857	0.08742	0.275053
2	2	DG	28	LV	4.19862e-30	0.0527935	211	1192	57	17	66	5.09335e-26	TRUE	FALSE	107	133	0.142857	0.807041	0.0385917	0.0115098
2	2	DS	8	IT	5.37797e-30	0.17115	204	363	220	67	68	6.52401e-26	TRUE	FALSE	107	113	0.238876	0.425059	0.257611	0.0784543
6	4	ST	1	CS	9.98009e-30	0.0492192	190	916	59	14	190	1.21069e-25	TRUE	FALSE	109	106	0.161154	0.77693	0.0500424	0.0118745
1	10	KT	26	AS	1.00644e-29	0.0216115	50	1418	31	19	63	1.22091e-25	TRUE	FALSE	115	131	0.0329381	0.934124	0.0204216	0.0125165
5	26	LP	23	AS	1.71547e-29	0.151189	101	562	126	106	177	2.08104e-25	TRUE	FALSE	131	128	0.112849	0.627933	0.140782	0.118436
1	5	DK	26	AS	3.28652e-29	0.00906469	55	809	30	4	14	3.98687e-25	TRUE	FALSE	110	131	0.0612472	0.900891	0.0334076	0.00445434
2	6	AC	9	KN	9.12145e-29	0.163551	143	214	286	70	74	1.10652e-24	TRUE	FALSE	111	114	0.200561	0.30014	0.401122	0.0981767
3	10	DE	25	GR	1.41441e-28	12.5896	655	154	25	74	105	1.71582e-24	TRUE	FALSE	115	130	0.721366	0.169604	0.027533	0.0814978
6	3	IL	1	ST	3.54312e-28	5.10539	609	167	115	161	189	4.29816e-24	TRUE	FALSE	108	106	0.578897	0.158745	0.109316	0.153042
2	26	PT	28	FI	4.58048e-28	5.7631	151	164	81	507	91	5.55658e-24	TRUE	FALSE	131	133	0.16722	0.181617	0.089701	0.561462
2	4	AP	28	LV	9.42014e-28	0.131366	419	1157	102	37	72	1.14276e-23	TRUE	FALSE	109	133	0.244315	0.674636	0.0594752	0.0215743
1	5	EH	26	AS	1.12993e-27	0.033084	18	343	46	29	31	1.37071e-23	TRUE	FALSE	110	131	0.0412844	0.786697	0.105505	0.0665138
1	1	EN	26	AS	1.26247e-27	0.0246347	59	1437	30	18	5	1.5315e-23	TRUE	FALSE	106	131	0.0382124	0.930699	0.0194301	0.011658
2	6	AS	4	AP	1.66979e-27	0.245793	304	689	219	122	75	2.02562e-23	TRUE	FALSE	111	109	0.227886	0.516492	0.164168	0.0914543
1	5	PT	26	AS	1.81758e-27	0.0102657	5	230	36	17	47	2.20491e-23	TRUE	FALSE	110	131	0.0173611	0.798611	0.125	0.0590278
5	22	AE	1	HY	2.76981e-27	6.93758	1083	253	58	94	173	3.36006e-23	TRUE	FALSE	127	106	0.727823	0.170027	0.0389785	0.063172
3	1	IL	10	DQ	2.81148e-27	0.0561618	510	1279	71	10	98	3.4106e-23	TRUE	FALSE	106	115	0.272727	0.683957	0.0379679	0.00534759
1	9	IV	30	FL	5.49705e-27	15.3277	704	119	22	57	56	6.66848e-23	TRUE	FALSE	114	135	0.780488	0.131929	0.0243902	0.0631929
2	2	DN	4	AP	5.9236e-27	6.42292	753	208	62	110	67	7.18592e-23	TRUE	FALSE	107	109	0.664607	0.183583	0.054722	0.0970874
1	5	DH	10	EK	6.38694e-27	250.444	392	4	9	23	27	7.74799e-23	TRUE	FALSE	110	115	0.915888	0.00934579	0.021028	0.0537383
2	6	CS	9	DK	8.98021e-27	4.17588	504	297	102	251	76	1.08939e-22	TRUE	FALSE	111	114	0.436742	0.257366	0.0883882	0.217504
3	10	DQ	25	GR	1.36669e-26	11.417	978	233	25	68	106	1.65793e-22	TRUE	FALSE	115	130	0.75	0.178681	0.0191718	0.0521472
2	6	CS	9	EN	1.72106e-26	0.209774	279	475	210	75	76	2.08781e-22	TRUE	FALSE	111	114	0.268527	0.45717	0.202117	0.0721848
1	5	DT	10	EK	1.75299e-26	281.273	221	2	11	28	30	2.12656e-22	TRUE	FALSE	110	115	0.843511	0.00763359	0.0419847	0.10687
2	8	IT	6	CS	2.50296e-26	0.155937	838	2497	99	46	78	3.03634e-22	TRUE	FALSE	113	111	0.240805	0.717529	0.0284483	0.0132184
2	6	AS	8	TV	5.58417e-26	6.49193	638	228	50	116	75	6.77415e-22	TRUE	FALSE	111	113	0.618217	0.22093	0.0484496	0.112403
2	2	GN	28	LV	1.42985e-25	0.0922099	171	775	67	28	69	1.73455e-21	TRUE	FALSE	107	133	0.164265	0.744476	0.0643612	0.0268972
6	1	ST	4	AS	1.60878e-25	0.093764	646	2229	68	22	187	1.95161e-21	TRUE	FALSE	106	109	0.217875	0.751771	0.0229342	0.0074199
6	3	IL	1	CS	1.86092e-25	0.184302	122	609	125	115	189	2.25748e-21	TRUE	FALSE	108	106	0.125644	0.627188	0.128733	0.118435
4	5	LM	26	FL	1.90575e-25	117.056	86	6	6	49	140	2.31186e-21	TRUE	FALSE	110	131	0.585034	0.0408163	0.0408163	0.333333
1	30	FL	10	EK	2.7847e-25	15.0946	1150	78	42	43	65	3.37812e-21	TRUE	FALSE	135	115	0.875857	0.0594059	0.0319878	0.0327494
6	1	CS	9	FL	4.57626e-25	0.161302	1036	3351	92	48	185	5.55147e-21	TRUE	FALSE	106	114	0.228849	0.740225	0.0203225	0.010603
1	9	LV	3	MV	4.74861e-25	0.0794294	69	222	90	23	57	5.76054e-21	TRUE	FALSE	114	108	0.170792	0.549505	0.222772	0.0569307
11	16	IL	17	PQ	5.40428e-25	27.4054	156	37	10	65	372	6.55593e-21	TRUE	FALSE	121	122	0.58209	0.13806	0.0373134	0.242537
1	3	IL	26	AS	1.36275e-24	0.0328554	55	972	31	18	7	1.65315e-20	TRUE	FALSE	108	131	0.0511152	0.903346	0.0288104	0.0167286
1	10	AK	26	AS	1.43356e-24	0.032719	46	1031	30	22	60	1.73906e-20	TRUE	FALSE	115	131	0.040744	0.913198	0.0265722	0.0194863
3	25	GQ	10	DQ	1.88707e-24	0.0384148	548	1646	52	6	122	2.28921e-20	TRUE	FALSE	130	115	0.243339	0.730906	0.0230906	0.0026643
2	9	DK	28	FV	2.06059e-24	0.0304983	102	860	35	9	83	2.4997e-20	TRUE	FALSE	114	133	0.101392	0.854871	0.0347913	0.00894632
8	1	DH	27	IR	2.2307e-24	64.3077	57	13	6	88	253	2.70606e-20	TRUE	FALSE	106	132	0.347561	0.0792683	0.0365854	0.536585
2	28	FV	8	IT	2.42777e-24	0.0811745	690	2884	56	19	92	2.94513e-20	TRUE	FALSE	133	113	0.189093	0.790354	0.0153467	0.00520691
1	6	FI	5	PT	2.54409e-24	145.462	244	26	2	31	50	3.08624e-20	TRUE	FALSE	111	110	0.805281	0.0858086	0.00660066	0.10231
6	7	KM	1	CS	2.60737e-24	0.0785051	82	478	59	27	194	3.16301e-20	TRUE	FALSE	112	106	0.126935	0.739938	0.0913313	0.0417957
2	7	FV	9	DK	2.61885e-24	0.216308	128	427	176	127	77	3.17692e-20	TRUE	FALSE	112	114	0.149184	0.497669	0.205128	0.148019
6	10	HK	1	CS	3.10747e-24	0.0810583	48	323	66	36	201	3.76967e-20	TRUE	FALSE	115	106	0.10148	0.682875	0.139535	0.0761099
2	28	FI	2	GS	3.70234e-24	0.0792276	347	1486	56	19	94	4.49131e-20	TRUE	FALSE	133	107	0.181866	0.778826	0.0293501	0.00995807
2	4	AP	2	DG	5.19905e-24	6.48887	1326	268	61	80	72	6.30697e-20	TRUE	FALSE	109	107	0.764265	0.154467	0.0351585	0.0461095
5	27	NT	26	LP	6.00838e-24	8.80787	296	194	22	127	180	7.28877e-20	TRUE	FALSE	132	131	0.463224	0.303599	0.0344288	0.198748
2	6	CS	28	FV	6.53061e-24	0.170187	59	593	114	195	76	7.92228e-20	TRUE	FALSE	111	133	0.0613944	0.617066	0.118626	0.202914
3	21	DQ	10	DQ	6.7243e-24	0.0773446	372	1005	67	14	112	8.15724e-20	TRUE	FALSE	126	115	0.255144	0.6893	0.0459534	0.00960219
5	26	LS	22	AE	8.98094e-24	9.55889	277	31	86	92	178	1.08948e-19	TRUE	FALSE	131	127	0.569959	0.063786	0.176955	0.1893
5	22	AE	26	LS	9.7866e-24	9.03571	825	420	20	92	173	1.18721e-19	TRUE	FALSE	127	131	0.607959	0.309506	0.0147384	0.0677966
8	5	AG	4	IV	1.07255e-23	7.88773	235	64	54	116	259	1.30111e-19	TRUE	FALSE	110	109	0.501066	0.136461	0.115139	0.247335
3	25	GR	10	DQ	1.21321e-23	0.0276257	535	1684	46	4	123	1.47174e-19	TRUE	FALSE	130	115	0.235787	0.742177	0.0202732	0.00176289
2	2	DG	28	IL	1.34706e-23	10.9511	1054	211	26	57	66	1.63412e-19	TRUE	FALSE	107	133	0.781899	0.156528	0.0192878	0.0422849
1	5	AP	26	AS	1.64558e-23	0.00147586	14	558	17	1	24	1.99625e-19	TRUE	FALSE	110	131	0.0237288	0.945763	0.0288136	0.00169492
6	27	AC	25	AG	1.96161e-23	0.220303	406	1284	122	85	212	2.37963e-19	TRUE	FALSE	132	130	0.214022	0.676858	0.0643121	0.0448076
1	6	FI	3	IV	2.43258e-23	0.0624788	115	589	50	16	50	2.95096e-19	TRUE	FALSE	111	108	0.149351	0.764935	0.0649351	0.0207792
1	6	FV	30	FL	2.6732e-23	6.59496	981	425	35	100	51	3.24286e-19	TRUE	FALSE	111	135	0.6366	0.275795	0.0227125	0.0648929
5	29	KT	26	LP	2.70273e-23	6.96242	359	200	33	128	182	3.27869e-19	TRUE	FALSE	134	131	0.498611	0.277778	0.0458333	0.177778
2	25	IV	26	PT	4.11995e-23	0.328784	318	456	403	190	90	4.99791e-19	TRUE	FALSE	130	131	0.232626	0.333577	0.294806	0.13899
2	28	FV	2	GS	4.19728e-23	0.0895258	322	1413	56	22	92	5.09172e-19	TRUE	FALSE	133	107	0.177606	0.779371	0.030888	0.0121346
3	26	GS	10	DQ	4.25218e-23	0.0149127	264	843	42	2	127	5.15833e-19	TRUE	FALSE	131	115	0.229366	0.732407	0.03649	0.00173762
6	4	AT	9	FL	4.65679e-23	0.181792	197	1397	83	107	192	5.64915e-19	TRUE	FALSE	109	114	0.110426	0.783072	0.0465247	0.0599776
3	10	DE	25	GQ	5.0928e-23	10.3506	655	162	25	64	105	6.17807e-19	TRUE	FALSE	115	130	0.722958	0.178808	0.0275938	0.0706402
6	1	ST	4	AT	6.27271e-23	0.106796	646	1957	68	22	187	7.60942e-19	TRUE	FALSE	106	109	0.239881	0.726699	0.0252506	0.00816933
2	8	TV	28	FL	8.55978e-23	0.148778	68	433	95	90	80	1.03839e-18	TRUE	FALSE	113	133	0.0991254	0.631195	0.138484	0.131195
5	1	HR	23	AS	8.60412e-23	0.15139	131	972	73	82	165	1.04377e-18	TRUE	FALSE	106	128	0.104134	0.772655	0.0580286	0.0651828
3	10	DQ	25	GQ	9.46878e-23	9.89976	978	245	25	62	106	1.14866e-18	TRUE	FALSE	115	130	0.746565	0.187023	0.019084	0.0473282
3	21	DE	10	DQ	9.66392e-23	0.0433162	430	1103	54	6	111	1.17233e-18	TRUE	FALSE	126	115	0.269931	0.692404	0.0338983	0.00376648
11	14	AD	15	HP	1.66336e-22	11.0381	203	64	25	87	368	2.01782e-18	TRUE	FALSE	119	120	0.53562	0.168865	0.0659631	0.229551
1	26	AS	10	KT	1.92764e-22	0.0469636	72	1482	30	29	64	2.33842e-18	TRUE	FALSE	131	115	0.0446373	0.918785	0.0185989	0.0179789
2	4	AP	28	IL	2.40661e-22	5.57917	1123	419	49	102	72	2.91945e-18	TRUE	FALSE	109	133	0.66332	0.24749	0.0289427	0.0602481
11	14	AD	13	GR	5.0288e-22	54.7879	226	22	6	32	368	6.10044e-18	TRUE	FALSE	119	118	0.79021	0.0769231	0.020979	0.111888
1	5	EH	10	EK	7.60508e-22	161.1	179	2	15	27	31	9.22572e-18	TRUE	FALSE	110	115	0.802691	0.00896861	0.0672646	0.121076
6	1	CS	4	AT	8.00103e-22	0.153113	527	1788	77	40	185	9.70605e-18	TRUE	FALSE	106	109	0.216694	0.735197	0.0316612	0.0164474
2	6	CS	28	FL	8.3698e-22	0.161333	59	324	114	101	76	1.01534e-17	TRUE	FALSE	111	133	0.0986622	0.541806	0.190635	0.168896
11	17	EQ	15	HP	1.08694e-21	27.8348	97	23	10	66	379	1.31856e-17	TRUE	FALSE	122	120	0.494898	0.117347	0.0510204	0.336735
3	24	AS	10	DE	1.15007e-21	0.15864	740	1782	89	34	117	1.39515e-17	TRUE	FALSE	129	115	0.279773	0.673724	0.0336484	0.0128544
6	4	AS	1	ST	1.19078e-21	10.6461	2283	579	20	54	191	1.44453e-17	TRUE	FALSE	109	106	0.777589	0.197207	0.00681199	0.0183924
1	9	IL	30	FL	1.2302e-21	7.82807	322	133	30	97	55	1.49236e-17	TRUE	FALSE	114	135	0.553265	0.228522	0.0515464	0.166667
6	3	IL	7	LQ	1.29611e-21	5.75714	312	84	80	124	189	1.57231e-17	TRUE	FALSE	108	112	0.52	0.14	0.133333	0.206667
2	6	AC	9	DK	1.84561e-21	3.95455	261	143	132	286	74	2.2389e-17	TRUE	FALSE	111	114	0.317518	0.173966	0.160584	0.347932
2	6	CS	9	DE	2.30391e-21	3.71917	504	279	102	210	76	2.79487e-17	TRUE	FALSE	111	114	0.460274	0.254795	0.0931507	0.191781
1	1	DE	26	AS	2.41014e-21	0.0385916	92	1501	27	17	1	2.92374e-17	TRUE	FALSE	106	131	0.0562004	0.916921	0.0164936	0.0103849
11	14	AD	6	FQ	2.65211e-21	23.2614	92	44	8	89	368	3.21727e-17	TRUE	FALSE	119	111	0.39485	0.188841	0.0343348	0.381974
2	2	GN	28	IL	2.7962e-21	7.3643	827	171	44	67	69	3.39208e-17	TRUE	FALSE	107	133	0.745717	0.154193	0.0396754	0.0604148
8	27	IR	25	EY	3.50371e-21	0.0796081	104	284	69	15	278	4.25035e-17	TRUE	FALSE	132	130	0.220339	0.601695	0.146186	0.0317797
6	10	KN	1	ST	5.26456e-21	8.8815	573	125	32	62	204	6.38644e-17	TRUE	FALSE	115	106	0.723485	0.157828	0.040404	0.0782828
1	5	EK	26	AS	5.44113e-21	0.0675137	56	526	41	26	16	6.60063e-17	TRUE	FALSE	110	131	0.0862866	0.810478	0.0631741	0.0400616
1	6	FI	30	FL	7.73838e-21	6.49115	911	370	33	87	50	9.38743e-17	TRUE	FALSE	111	135	0.65025	0.264097	0.0235546	0.0620985
2	26	PT	28	IL	9.12625e-21	0.280995	164	198	507	172	91	1.10711e-16	TRUE	FALSE	131	133	0.157541	0.190202	0.487032	0.165226
2	8	TV	6	CS	9.87205e-21	0.200968	1009	2291	103	47	80	1.19758e-16	TRUE	FALSE	113	111	0.292464	0.664058	0.0298551	0.0136232
2	9	DK	28	LV	9.94505e-21	0.0567788	255	860	47	9	83	1.20643e-16	TRUE	FALSE	114	133	0.217763	0.734415	0.0401366	0.00768574
1	5	AD	10	EK	1.17814e-20	151.6	379	5	9	18	19	1.4292e-16	TRUE	FALSE	110	115	0.922141	0.0121655	0.0218978	0.0437956
2	2	NS	28	LV	1.53192e-20	0.0987622	176	415	73	17	71	1.85837e-16	TRUE	FALSE	107	133	0.258443	0.609398	0.107195	0.0249633
2	8	IT	28	FL	2.22333e-20	0.165285	80	519	83	89	78	2.69712e-16	TRUE	FALSE	113	133	0.103761	0.673152	0.107652	0.115435
6	3	IL	7	MQ	2.49529e-20	5.44234	306	84	83	124	189	3.02704e-16	TRUE	FALSE	108	112	0.512563	0.140704	0.139028	0.207705
8	27	GI	26	CG	2.62767e-20	51.7011	346	29	6	26	280	3.18763e-16	TRUE	FALSE	132	131	0.850123	0.0712531	0.014742	0.0638821
2	9	DK	28	FI	3.25924e-20	0.0585613	102	846	35	17	83	3.95379e-16	TRUE	FALSE	114	133	0.102	0.846	0.035	0.017
2	6	CS	28	FI	4.23714e-20	0.2038	59	579	114	228	76	5.14008e-16	TRUE	FALSE	111	133	0.0602041	0.590816	0.116327	0.232653
2	2	GS	28	LV	5.69476e-20	0.0738988	254	1199	43	15	70	6.90831e-16	TRUE	FALSE	107	133	0.168101	0.793514	0.028458	0.0099272
2	9	EN	28	FV	6.61596e-20	0.0146484	105	896	24	3	85	8.02582e-16	TRUE	FALSE	114	133	0.10214	0.871595	0.0233463	0.00291829
2	9	EN	28	LV	7.53365e-20	0.0237165	255	896	36	3	85	9.13907e-16	TRUE	FALSE	114	133	0.214286	0.752941	0.0302521	0.00252101
2	28	IL	2	GS	7.62841e-20	0.156032	252	873	74	40	96	9.25402e-16	TRUE	FALSE	133	107	0.20339	0.7046	0.0597256	0.0322841
3	21	DE	25	GR	8.07032e-20	27.5008	1024	211	6	34	111	9.79011e-16	TRUE	FALSE	126	130	0.803137	0.16549	0.00470588	0.0266667
4	2	AG	1	AS	8.59298e-20	0.0383993	61	278	40	7	132	1.04241e-15	TRUE	FALSE	107	106	0.158031	0.720207	0.103627	0.0181347
3	10	DE	21	DQ	1.18998e-19	7.5707	580	197	28	72	105	1.44357e-15	TRUE	FALSE	115	126	0.661345	0.224629	0.031927	0.0820981
6	1	CT	2	AG	1.28541e-19	0.221619	97	329	149	112	186	1.55934e-15	TRUE	FALSE	106	107	0.141194	0.478894	0.216885	0.163028
2	2	NS	28	FV	1.40778e-19	0.0592898	55	415	38	17	71	1.70778e-15	TRUE	FALSE	107	133	0.104762	0.790476	0.072381	0.032381
3	3	FL	25	GQ	1.61292e-19	4.41649	476	140	97	126	99	1.95663e-15	TRUE	FALSE	108	130	0.567342	0.166865	0.115614	0.150179
6	7	LQ	3	IL	1.76825e-19	5.14588	257	92	76	140	197	2.14507e-15	TRUE	FALSE	112	108	0.454867	0.162832	0.134513	0.247788
5	26	LS	1	HR	1.79197e-19	10.2414	214	35	40	67	178	2.17384e-15	TRUE	FALSE	131	106	0.601124	0.0983146	0.11236	0.188202
6	10	KQ	1	CS	1.96249e-19	0.0896309	115	729	44	25	200	2.3807e-15	TRUE	FALSE	115	106	0.125958	0.798467	0.0481928	0.0273823
6	3	IL	9	FL	2.03422e-19	0.303302	168	730	173	228	189	2.46771e-15	TRUE	FALSE	108	114	0.12933	0.561971	0.133179	0.17552
6	10	HK	1	ST	2.39478e-19	7.97531	323	81	36	72	201	2.90511e-15	TRUE	FALSE	115	106	0.630859	0.158203	0.0703125	0.140625
3	26	AG	10	DQ	2.91349e-19	0.0643657	115	268	60	9	125	3.53435e-15	TRUE	FALSE	131	115	0.254425	0.59292	0.132743	0.0199115
3	25	EG	10	DQ	3.7372e-19	0.0392129	334	1092	39	5	120	4.5336e-15	TRUE	FALSE	130	115	0.227211	0.742857	0.0265306	0.00340136
1	30	FL	9	IV	4.01693e-19	0.166923	217	1160	65	58	65	4.87293e-15	TRUE	FALSE	135	114	0.144667	0.773333	0.0433333	0.0386667
1	5	EQ	26	AS	4.15262e-19	0.0639604	30	286	41	25	33	5.03754e-15	TRUE	FALSE	110	131	0.078534	0.748691	0.10733	0.065445
3	20	LM	10	DQ	4.80077e-19	0	484	1173	35	0	110	5.82381e-15	TRUE	FALSE	125	115	0.286052	0.693262	0.0206856	0
8	5	AG	27	GI	5.04747e-19	13.3045	159	27	27	61	259	6.12309e-15	TRUE	FALSE	110	132	0.580292	0.0985401	0.0985401	0.222628
2	28	LV	2	GS	5.89906e-19	0.1815	226	784	81	51	97	7.15616e-15	TRUE	FALSE	133	107	0.197898	0.686515	0.0709282	0.0446585
5	1	HR	26	LS	6.6084e-19	13.5091	645	313	9	59	165	8.01665e-15	TRUE	FALSE	106	131	0.628655	0.305068	0.00877193	0.0575049
2	9	DE	28	FV	6.66355e-19	0.0642514	103	521	40	13	82	8.08355e-15	TRUE	FALSE	114	133	0.152142	0.769572	0.0590842	0.0192024
5	28	EG	27	NT	6.78318e-19	4.18158	488	156	98	131	181	8.22867e-15	TRUE	FALSE	133	132	0.558992	0.178694	0.112257	0.150057
2	9	KN	28	FV	7.78139e-19	0.0130016	108	1246	20	3	86	9.43961e-15	TRUE	FALSE	114	133	0.0784314	0.904866	0.0145243	0.00217865
2	2	DS	28	FI	8.65054e-19	0.169969	45	323	100	122	68	1.0494e-14	TRUE	FALSE	107	133	0.0762712	0.547458	0.169492	0.20678
11	16	IL	17	EP	9.51258e-19	0.045584	32	156	45	10	372	1.15397e-14	TRUE	FALSE	121	122	0.131687	0.641975	0.185185	0.0411523
1	5	DH	10	KT	9.9008e-19	0.0109317	4	175	23	11	27	1.20107e-14	TRUE	FALSE	110	115	0.0187793	0.821596	0.107981	0.0516432
6	3	IL	2	AG	1.00678e-18	2.97009	622	276	173	228	189	1.22132e-14	TRUE	FALSE	108	107	0.47883	0.212471	0.133179	0.17552
8	22	IL	21	NS	1.17126e-18	0.0855551	284	2213	36	24	262	1.42085e-14	TRUE	FALSE	127	126	0.111068	0.865467	0.014079	0.009386
3	24	AS	25	GQ	1.43055e-18	11.3179	2279	676	14	47	117	1.7354e-14	TRUE	FALSE	129	130	0.755637	0.224138	0.00464191	0.0155836
3	25	EQ	21	DH	2.20083e-18	23.45	804	96	10	28	119	2.66983e-14	TRUE	FALSE	130	126	0.857143	0.102345	0.010661	0.0298507
5	9	AS	26	LS	2.33122e-18	5.55444	634	329	34	98	171	2.828e-14	TRUE	FALSE	114	131	0.578995	0.300457	0.0310502	0.0894977
1	5	AE	10	EK	2.69626e-18	57.1429	176	7	11	25	20	3.27083e-14	TRUE	FALSE	110	115	0.803653	0.0319635	0.0502283	0.114155
5	1	HY	26	LS	2.98846e-18	8.19406	438	211	19	75	166	3.6253e-14	TRUE	FALSE	106	131	0.589502	0.283984	0.025572	0.100942
1	5	DH	10	AK	3.107e-18	90.275	157	4	10	23	27	3.7691e-14	TRUE	FALSE	110	115	0.809278	0.0206186	0.0515464	0.118557
3	26	AG	21	DQ	3.77971e-18	19.7442	365	76	9	37	125	4.58516e-14	TRUE	FALSE	131	126	0.749487	0.156057	0.0184805	0.0759754
1	3	LV	26	AS	4.40971e-18	0.0511827	103	1118	27	15	11	5.34942e-14	TRUE	FALSE	108	131	0.0815519	0.885194	0.0213777	0.0118765
2	6	CS	8	IV	4.4361e-18	0.258238	85	165	389	195	76	5.38143e-14	TRUE	FALSE	111	113	0.101918	0.197842	0.466427	0.233813
1	5	DT	6	FI	4.88661e-18	0.0691514	62	203	53	12	30	5.92795e-14	TRUE	FALSE	110	111	0.187879	0.615152	0.160606	0.0363636
1	5	PT	6	FV	4.9848e-18	0.0106383	8	48	47	3	47	6.04706e-14	TRUE	FALSE	110	111	0.0754717	0.45283	0.443396	0.0283019
5	26	LP	1	HY	5.24654e-18	5.43214	507	108	70	81	177	6.36458e-14	TRUE	FALSE	131	106	0.66188	0.140992	0.0913838	0.105744
6	2	AG	1	CT	5.37718e-18	0.220294	154	490	107	75	188	6.52306e-14	TRUE	FALSE	107	106	0.186441	0.59322	0.12954	0.090799
1	26	AS	10	AK	5.52015e-18	13.6887	1117	72	34	30	64	6.69649e-14	TRUE	FALSE	131	115	0.89146	0.0574621	0.0271349	0.0239425
2	9	KN	28	LV	6.44167e-18	0.027547	389	1246	34	3	86	7.81439e-14	TRUE	FALSE	114	133	0.232656	0.745215	0.0203349	0.00179426
3	21	DQ	25	GQ	7.06689e-18	13.8042	893	247	11	42	112	8.57284e-14	TRUE	FALSE	126	130	0.748533	0.207041	0.00922045	0.0352054
11	16	IL	6	FQ	7.39113e-18	10.9679	74	70	16	166	372	8.96619e-14	TRUE	FALSE	121	111	0.226994	0.214724	0.0490798	0.509202
3	1	IL	10	DE	7.82703e-18	0.134138	510	1071	71	20	98	9.49497e-14	TRUE	FALSE	106	115	0.305024	0.64055	0.0424641	0.0119617
3	26	GT	10	DQ	7.84729e-18	0	677	1999	29	0	128	9.51955e-14	TRUE	FALSE	131	115	0.250277	0.739002	0.0107209	0
6	1	CT	9	FL	8.10481e-18	0.19445	50	376	106	155	186	9.83195e-14	TRUE	FALSE	106	114	0.0727802	0.547307	0.154294	0.225619
3	10	DQ	21	DQ	9.41085e-18	7.50361	841	307	23	63	106	1.14163e-13	TRUE	FALSE	115	126	0.681524	0.248784	0.0186386	0.0510535
3	21	DQ	25	EQ	1.14661e-17	12.4653	953	247	13	42	112	1.39095e-13	TRUE	FALSE	126	130	0.759363	0.196813	0.0103586	0.0334661
2	9	EN	28	FI	1.20184e-17	0.0296946	105	884	24	6	85	1.45795e-13	TRUE	FALSE	114	133	0.103042	0.867517	0.0235525	0.00588813
2	26	PT	28	LV	1.29858e-17	0.281098	198	430	172	105	91	1.57531e-13	TRUE	FALSE	131	133	0.218785	0.475138	0.190055	0.116022
1	30	FL	9	IL	1.30662e-17	0.178788	217	1027	65	55	65	1.58506e-13	TRUE	FALSE	135	114	0.159091	0.752933	0.047654	0.0403226
5	29	KT	28	EG	1.8647e-17	3.59413	636	208	114	134	182	2.26206e-13	TRUE	FALSE	134	133	0.582418	0.190476	0.104396	0.122711
2	6	AC	9	EN	2.18893e-17	0.237597	146	214	201	70	74	2.65539e-13	TRUE	FALSE	111	114	0.231379	0.339144	0.318542	0.110935
1	6	FI	5	KT	2.46468e-17	23.3494	235	26	12	31	50	2.9899e-13	TRUE	FALSE	111	110	0.773026	0.0855263	0.0394737	0.101974
2	2	GS	28	FL	2.55835e-17	0.131948	53	254	68	43	70	3.10353e-13	TRUE	FALSE	107	133	0.126794	0.607656	0.162679	0.102871
2	9	EN	28	IL	2.71939e-17	20.8	884	255	6	36	85	3.29889e-13	TRUE	FALSE	114	133	0.748518	0.215919	0.00508044	0.0304826
6	24	SY	1	CS	3.47185e-17	0.142026	131	413	67	30	209	4.2117e-13	TRUE	FALSE	129	106	0.204368	0.644306	0.104524	0.0468019
1	5	HN	26	AS	5.41042e-17	0.0221881	13	279	21	10	36	6.56338e-13	TRUE	FALSE	110	131	0.0402477	0.863777	0.0650155	0.0309598
2	2	DS	22	CS	8.7397e-17	3.22016	315	188	128	246	68	1.06021e-12	TRUE	FALSE	107	127	0.359179	0.214367	0.145952	0.280502
2	2	GN	8	IT	1.24202e-16	0.202464	347	1214	72	51	69	1.50669e-12	TRUE	FALSE	107	113	0.206057	0.720903	0.0427553	0.030285
5	29	KT	1	HR	1.4353e-16	4.74433	475	151	61	92	182	1.74117e-12	TRUE	FALSE	134	106	0.609756	0.193838	0.0783055	0.1181
11	16	IV	14	DG	1.46612e-16	19.3309	151	69	6	53	373	1.77855e-12	TRUE	FALSE	121	119	0.541219	0.247312	0.0215054	0.189964
11	17	PQ	6	FQ	1.64168e-16	0.00877753	55	241	26	1	380	1.99152e-12	TRUE	FALSE	122	111	0.170279	0.74613	0.0804954	0.00309598
3	10	DQ	26	GT	1.96818e-16	0.15429	209	808	57	34	106	2.3876e-12	TRUE	FALSE	115	131	0.188628	0.729242	0.051444	0.0306859
1	6	FI	3	IL	2.27953e-16	0.08625	115	320	50	12	50	2.7653e-12	TRUE	FALSE	111	108	0.231388	0.643863	0.100604	0.0241449
4	7	IV	30	LT	2.31518e-16	65535	83	17	0	27	141	2.80854e-12	TRUE	FALSE	112	135	0.653543	0.133858	0	0.212598
1	5	AN	26	AS	2.50845e-16	0.0223997	13	336	19	11	23	3.043e-12	TRUE	FALSE	110	131	0.0343008	0.886544	0.0501319	0.0290237
2	9	DK	28	IL	2.96066e-16	9.17232	846	255	17	47	83	3.59157e-12	TRUE	FALSE	114	133	0.72618	0.218884	0.0145923	0.0403433
1	26	AS	5	EH	2.97234e-16	0.0300874	365	1174	31	3	64	3.60575e-12	TRUE	FALSE	131	110	0.232041	0.746345	0.0197076	0.00190718
2	8	IV	6	CS	3.04479e-16	3.55402	235	113	134	229	79	3.69363e-12	TRUE	FALSE	113	111	0.33052	0.158931	0.188467	0.322082
3	26	AS	10	DQ	3.06347e-16	0.0998883	172	407	55	13	124	3.7163e-12	TRUE	FALSE	131	115	0.265842	0.629057	0.0850077	0.0200927
3	21	DH	25	GR	3.06416e-16	42.1707	988	123	4	21	114	3.71714e-12	TRUE	FALSE	126	130	0.869718	0.108275	0.00352113	0.0184859
1	5	PQ	26	AS	3.40694e-16	0	45	383	17	0	46	4.13295e-12	TRUE	FALSE	110	131	0.101124	0.860674	0.0382022	0
11	14	AD	6	CQ	3.66041e-16	23.8682	59	44	5	89	368	4.44044e-12	TRUE	FALSE	119	111	0.299492	0.22335	0.0253807	0.451777
2	28	FI	2	GN	3.72394e-16	0.158629	347	1250	56	32	94	4.51751e-12	TRUE	FALSE	133	107	0.205935	0.74184	0.0332344	0.0189911
2	22	CS	2	DS	3.78853e-16	0.211346	164	295	121	46	87	4.59586e-12	TRUE	FALSE	127	107	0.261981	0.471246	0.193291	0.0734824
5	27	NT	22	AE	4.40379e-16	3.70933	546	158	109	117	180	5.34223e-12	TRUE	FALSE	132	127	0.587097	0.169892	0.117204	0.125806
1	6	FV	3	IV	4.62546e-16	0.128377	126	530	50	27	51	5.61115e-12	TRUE	FALSE	111	108	0.171896	0.723056	0.0682128	0.0368349
6	9	FL	1	ST	4.72562e-16	10.4195	4697	1142	15	38	199	5.73265e-12	TRUE	FALSE	114	106	0.797183	0.193822	0.00254582	0.00644942
3	21	DE	25	ER	5.05855e-16	14.6152	907	211	10	34	111	6.13653e-12	TRUE	FALSE	126	130	0.780551	0.181583	0.00860585	0.0292599
11	14	AD	6	QS	5.73869e-16	0.0686642	44	72	89	10	368	6.9616e-12	TRUE	FALSE	119	111	0.204651	0.334884	0.413953	0.0465116
3	10	DQ	21	DE	5.88827e-16	6.492	841	383	23	68	106	7.14305e-12	TRUE	FALSE	115	126	0.639544	0.291255	0.0174905	0.051711
3	10	DE	26	GT	6.30964e-16	0.164661	144	536	62	38	105	7.65423e-12	TRUE	FALSE	115	131	0.184615	0.687179	0.0794872	0.0487179
2	22	CS	26	PT	6.68551e-16	0.31995	309	575	173	103	87	8.1102e-12	TRUE	FALSE	127	131	0.266379	0.49569	0.149138	0.0887931
1	26	AS	5	AE	7.38895e-16	26.0315	1226	365	4	31	64	8.96353e-12	TRUE	FALSE	131	110	0.753998	0.224477	0.00246002	0.0190652
2	28	FL	8	TV	7.43134e-16	5.95307	741	165	43	57	95	9.01495e-12	TRUE	FALSE	133	113	0.736581	0.164016	0.0427435	0.05666
6	2	AG	4	AS	8.03414e-16	0.237658	233	798	86	70	188	9.74621e-12	TRUE	FALSE	107	109	0.196293	0.672283	0.0724516	0.0589722
1	26	AS	30	FL	8.06314e-16	4.91575	4929	1774	39	69	64	9.78139e-12	TRUE	FALSE	131	135	0.723682	0.260461	0.00572603	0.0101307
1	30	FL	10	KT	8.31577e-16	0.125969	78	576	43	40	65	1.00879e-11	TRUE	FALSE	135	115	0.105834	0.781547	0.0583446	0.0542741
5	29	KT	27	NT	9.34966e-16	3.37967	644	200	121	127	182	1.13421e-11	TRUE	FALSE	134	132	0.589744	0.18315	0.110806	0.1163
5	28	EG	29	KT	9.85866e-16	3.61985	477	167	101	128	181	1.19595e-11	TRUE	FALSE	133	134	0.546392	0.191294	0.115693	0.146621
6	25	AG	1	ST	1.04234e-15	4.13776	865	398	52	99	210	1.26446e-11	TRUE	FALSE	130	106	0.61174	0.281471	0.0367751	0.0700141
3	25	EQ	21	DE	1.24205e-15	15.9735	804	151	10	30	119	1.50673e-11	TRUE	FALSE	130	126	0.80804	0.151759	0.0100503	0.0301508
1	6	FI	5	DT	1.36516e-15	22.7863	172	26	9	31	50	1.65608e-11	TRUE	FALSE	111	110	0.722689	0.109244	0.0378151	0.130252
2	2	DN	28	LV	1.46981e-15	0.140519	177	389	68	21	67	1.78303e-11	TRUE	FALSE	107	133	0.270229	0.593893	0.103817	0.0320611
3	26	AG	24	AS	1.58167e-15	0.149498	109	509	53	37	125	1.91872e-11	TRUE	FALSE	131	129	0.153955	0.718927	0.0748588	0.0522599
3	26	ST	10	DQ	1.85291e-15	0.0431066	469	1280	34	4	129	2.24777e-11	TRUE	FALSE	131	115	0.262451	0.716284	0.0190263	0.00223839
3	26	AS	25	GR	1.90216e-15	14.7824	515	90	12	31	124	2.3075e-11	TRUE	FALSE	131	130	0.794753	0.138889	0.0185185	0.0478395
2	28	FV	2	DG	1.98223e-15	5.71625	1249	322	38	56	92	2.40464e-11	TRUE	FALSE	133	107	0.75015	0.193393	0.0228228	0.0336336
2	22	CS	2	DN	2.02186e-15	0.214268	164	272	121	43	87	2.45272e-11	TRUE	FALSE	127	107	0.273333	0.453333	0.201667	0.0716667
1	6	FV	3	IL	2.10374e-15	0.117066	126	409	50	19	51	2.55205e-11	TRUE	FALSE	111	108	0.208609	0.677152	0.0827815	0.031457
3	20	IL	10	DQ	2.17776e-15	0.0350304	372	937	34	3	108	2.64184e-11	TRUE	FALSE	125	115	0.276374	0.696137	0.02526	0.00222883
1	5	EH	10	AK	2.21177e-15	78.4688	93	2	16	27	31	2.68309e-11	TRUE	FALSE	110	115	0.673913	0.0144928	0.115942	0.195652
6	7	MQ	3	IL	2.42577e-15	4.80952	260	78	70	101	198	2.9427e-11	TRUE	FALSE	112	108	0.510806	0.153242	0.137525	0.198428
3	26	AT	10	DQ	2.45277e-15	0.0125111	580	1717	27	1	126	2.97546e-11	TRUE	FALSE	131	115	0.249462	0.738495	0.0116129	0.000430108
6	22	FY	1	CS	2.59517e-15	0.213068	171	456	88	50	206	3.1482e-11	TRUE	FALSE	127	106	0.223529	0.596078	0.115033	0.0653595
3	24	AS	26	GT	2.78995e-15	0.13786	513	1821	47	23	117	3.38448e-11	TRUE	FALSE	129	131	0.213394	0.757488	0.0195507	0.00956739
11	17	AP	6	FQ	2.89594e-15	0	66	301	21	0	376	3.51306e-11	TRUE	FALSE	122	111	0.170103	0.775773	0.0541237	0
2	9	DE	28	FI	2.89817e-15	0.109879	103	539	40	23	82	3.51577e-11	TRUE	FALSE	114	133	0.146099	0.764539	0.0567376	0.0326241
2	2	GS	28	IL	3.08182e-15	7.48644	1194	254	27	43	70	3.73856e-11	TRUE	FALSE	107	133	0.786561	0.167325	0.0177866	0.0283267
2	2	NS	28	FI	3.1779e-15	0.106718	55	434	38	32	71	3.85511e-11	TRUE	FALSE	107	133	0.09839	0.776386	0.0679785	0.0572451
1	5	DT	10	AK	3.40205e-15	80	80	2	14	28	30	4.12703e-11	TRUE	FALSE	110	115	0.645161	0.016129	0.112903	0.225806
5	28	EG	22	AE	3.59303e-15	3.56279	494	150	110	119	181	4.3587e-11	TRUE	FALSE	133	127	0.565865	0.171821	0.126002	0.136312
2	2	NS	28	IL	3.98384e-15	5.62536	434	176	32	73	71	4.8328e-11	TRUE	FALSE	107	133	0.606993	0.246154	0.0447552	0.102098
2	9	DE	28	LV	4.55859e-15	0.0916987	147	521	40	13	82	5.53002e-11	TRUE	FALSE	114	133	0.203883	0.722607	0.0554785	0.0180305
6	27	AC	1	ST	4.59061e-15	4.75116	1024	420	39	76	212	5.56887e-11	TRUE	FALSE	132	106	0.656831	0.269403	0.025016	0.0487492
3	25	EQ	10	DQ	4.71414e-15	0.14359	208	507	60	21	119	5.71872e-11	TRUE	FALSE	130	115	0.261307	0.636935	0.0753769	0.0263819
5	27	NT	28	EG	5.2287e-15	3.49346	534	170	107	119	180	6.34294e-11	TRUE	FALSE	132	133	0.574194	0.182796	0.115054	0.127957
4	7	IV	26	FL	5.74816e-15	19.6327	156	42	7	37	141	6.9731e-11	TRUE	FALSE	112	131	0.644628	0.173554	0.0289256	0.152893
2	9	DN	8	IT	5.91827e-15	0.137452	123	522	48	28	81	7.17945e-11	TRUE	FALSE	114	113	0.170596	0.723994	0.0665742	0.038835
2	9	KN	28	FI	6.24304e-15	0.0430966	108	1253	20	10	86	7.57343e-11	TRUE	FALSE	114	133	0.077642	0.900791	0.0143781	0.00718907
2	26	PT	22	CS	6.68005e-15	0.400956	252	371	371	219	91	8.10357e-11	TRUE	FALSE	131	127	0.207749	0.305853	0.305853	0.180544
6	7	KM	1	ST	7.13872e-15	6.23091	478	179	27	63	194	8.65998e-11	TRUE	FALSE	112	106	0.639893	0.239625	0.0361446	0.0843373
2	8	IT	6	AC	7.3391e-15	3.61581	1867	838	61	99	78	8.90306e-11	TRUE	FALSE	113	111	0.651658	0.292496	0.0212914	0.034555
1	5	ET	10	EK	7.71177e-15	73.0714	62	2	14	33	34	9.35515e-11	TRUE	FALSE	110	115	0.558559	0.018018	0.126126	0.297297
2	9	DN	8	TV	7.78825e-15	6.249	522	179	28	60	81	9.44793e-11	TRUE	FALSE	114	113	0.661597	0.226869	0.035488	0.0760456
3	24	AS	25	GR	8.10545e-15	9.98851	2279	603	14	37	117	9.83273e-11	TRUE	FALSE	129	130	0.77702	0.205592	0.00477327	0.0126151
2	28	FI	8	IT	8.20314e-15	0.149079	842	2824	48	24	94	9.95123e-11	TRUE	FALSE	133	113	0.225254	0.755484	0.0128411	0.00642055
5	26	LS	1	HY	8.63579e-15	6.43814	214	59	40	71	178	1.04761e-10	TRUE	FALSE	131	106	0.557292	0.153646	0.104167	0.184896
3	25	ER	10	DQ	9.87524e-15	0.134661	222	591	53	19	121	1.19796e-10	TRUE	FALSE	130	115	0.250847	0.667797	0.059887	0.0214689
1	5	AD	10	KT	9.90911e-15	0.0177887	5	203	18	13	19	1.20207e-10	TRUE	FALSE	110	115	0.0209205	0.849372	0.0753138	0.0543933
3	21	DE	10	DE	1.22606e-14	0.124421	430	896	54	14	111	1.48733e-10	TRUE	FALSE	126	115	0.308465	0.642755	0.0387374	0.010043
5	23	AS	26	LS	1.23185e-14	5.06306	651	368	29	83	174	1.49436e-10	TRUE	FALSE	128	131	0.575597	0.325376	0.025641	0.0733864
1	5	EK	10	EK	1.34197e-14	22.8571	240	21	12	24	16	1.62794e-10	TRUE	FALSE	110	115	0.808081	0.0707071	0.040404	0.0808081
1	3	IL	10	EK	1.48046e-14	29.9524	592	21	16	17	7	1.79595e-10	TRUE	FALSE	108	115	0.916409	0.0325077	0.0247678	0.0263158
1	5	EH	10	KT	1.66849e-14	0.0144742	2	87	27	17	31	2.02405e-10	TRUE	FALSE	110	115	0.0150376	0.654135	0.203008	0.12782
1	5	AD	10	AK	1.70991e-14	54.2769	196	5	13	18	19	2.07429e-10	TRUE	FALSE	110	115	0.844828	0.0215517	0.0560345	0.0775862
11	17	AP	16	LV	1.84369e-14	0.0139422	98	213	33	1	376	2.23657e-10	TRUE	FALSE	122	121	0.284058	0.617391	0.0956522	0.00289855
11	16	IV	17	AP	1.94347e-14	22.4545	114	66	4	52	373	2.35763e-10	TRUE	FALSE	121	122	0.483051	0.279661	0.0169492	0.220339
1	3	IV	6	FI	1.97281e-14	14.4785	178	22	19	34	9	2.39321e-10	TRUE	FALSE	108	111	0.703557	0.0869565	0.0750988	0.134387
6	7	LQ	2	AG	2.05148e-14	0.253338	98	251	131	85	197	2.48865e-10	TRUE	FALSE	112	107	0.173451	0.444248	0.231858	0.150442
3	3	FL	4	QR	2.22058e-14	0.325698	220	400	179	106	99	2.69379e-10	TRUE	FALSE	108	109	0.243094	0.441989	0.19779	0.117127
2	28	LV	2	DG	2.33173e-14	4.10746	722	226	63	81	97	2.82863e-10	TRUE	FALSE	133	107	0.661172	0.20696	0.0576923	0.0741758
1	6	FI	5	AT	2.34404e-14	28.3769	119	26	5	31	50	2.84356e-10	TRUE	FALSE	111	110	0.657459	0.143646	0.0276243	0.171271
8	1	DH	27	RV	2.3912e-14	0.0517045	13	40	88	14	253	2.90077e-10	TRUE	FALSE	106	132	0.083871	0.258065	0.567742	0.0903226
2	28	FV	2	GN	2.68275e-14	0.185484	322	1116	56	36	92	3.25445e-10	TRUE	FALSE	133	107	0.210458	0.729412	0.0366013	0.0235294
3	8	IV	10	DQ	2.75011e-14	0.243611	139	221	142	55	104	3.33616e-10	TRUE	FALSE	113	115	0.249551	0.396768	0.254937	0.0987433
1	10	AK	30	FL	2.80915e-14	9.66982	901	176	18	34	60	3.40778e-10	TRUE	FALSE	115	135	0.798051	0.15589	0.0159433	0.0301151
2	8	TV	2	GS	2.89696e-14	0.202899	616	1610	66	35	80	3.5143e-10	TRUE	FALSE	113	107	0.264719	0.691878	0.0283627	0.0150408
5	28	EG	26	LP	2.91366e-14	5.25759	238	195	26	112	181	3.53456e-10	TRUE	FALSE	133	131	0.416813	0.341506	0.0455342	0.196147
4	2	GS	1	AS	2.9715e-14	0.0354978	41	231	25	5	135	3.60473e-10	TRUE	FALSE	107	106	0.135762	0.764901	0.0827815	0.0165563
8	27	IR	1	DH	3.01879e-14	14.0544	227	41	13	33	278	3.66209e-10	TRUE	FALSE	132	106	0.72293	0.130573	0.0414013	0.105096
3	21	DH	25	ER	3.02985e-14	21.9604	1029	123	8	21	114	3.67551e-10	TRUE	FALSE	126	130	0.871296	0.104149	0.00677392	0.0177815
5	26	LS	9	AS	3.13516e-14	0.218139	71	237	103	75	178	3.80326e-10	TRUE	FALSE	131	114	0.146091	0.487654	0.211934	0.154321
3	25	ER	21	EQ	3.53101e-14	8.78804	198	48	23	49	121	4.28346e-10	TRUE	FALSE	130	126	0.622642	0.150943	0.072327	0.154088
5	22	AE	29	KT	3.88515e-14	2.98966	1046	412	107	126	173	4.71308e-10	TRUE	FALSE	127	134	0.618569	0.243643	0.0632762	0.0745121
5	26	LP	29	KT	5.07913e-14	3.25791	467	196	98	134	177	6.16149e-10	TRUE	FALSE	131	134	0.521788	0.218994	0.109497	0.149721
2	7	FV	9	DE	5.44199e-14	0.314997	128	314	176	136	77	6.60168e-10	TRUE	FALSE	112	114	0.169761	0.416446	0.233422	0.180371
3	10	DE	21	DE	5.49583e-14	5.51815	580	244	28	65	105	6.66699e-10	TRUE	FALSE	115	126	0.632497	0.266085	0.0305344	0.0708833
6	25	AG	27	AC	5.58054e-14	0.347949	347	1127	123	139	210	6.76976e-10	TRUE	FALSE	130	132	0.199885	0.649194	0.0708525	0.0800691
2	9	EK	4	AP	6.06033e-14	3.03475	342	202	106	190	84	7.35179e-10	TRUE	FALSE	114	109	0.407143	0.240476	0.12619	0.22619
2	28	IL	2	GN	6.32605e-14	0.235726	252	809	74	56	96	7.67413e-10	TRUE	FALSE	133	107	0.211587	0.679261	0.0621327	0.0470193
1	6	FI	5	NT	9.43758e-14	17.0175	157	26	11	31	50	1.14487e-09	TRUE	FALSE	111	110	0.697778	0.115556	0.0488889	0.137778
3	26	GS	10	DE	1.0296e-13	0.106991	264	705	42	12	127	1.24901e-09	TRUE	FALSE	131	115	0.258065	0.68915	0.0410557	0.0117302
1	5	DN	26	AS	1.09551e-13	0.0274066	10	139	21	8	15	1.32896e-09	TRUE	FALSE	110	131	0.0561798	0.780899	0.117978	0.0449438
2	28	FI	2	DG	1.10989e-13	5.02357	1214	347	39	56	94	1.3464e-09	TRUE	FALSE	133	107	0.733092	0.209541	0.0235507	0.0338164
3	3	FL	25	GR	1.15854e-13	3.61773	476	137	97	101	99	1.40542e-09	TRUE	FALSE	108	130	0.58693	0.168927	0.119605	0.124538
3	3	FL	7	KM	1.18524e-13	2.41989	607	371	167	247	99	1.43781e-09	TRUE	FALSE	108	112	0.436063	0.266523	0.119971	0.177443
2	7	FV	28	IL	1.19157e-13	2.95305	383	194	119	178	77	1.44549e-09	TRUE	FALSE	112	133	0.438215	0.221968	0.136156	0.203661
12	15	AS	17	AG	1.21026e-13	0.0527688	83	749	21	10	400	1.46817e-09	TRUE	FALSE	120	122	0.0961761	0.867903	0.0243337	0.0115875
3	10	DQ	24	AS	1.23888e-13	0.323075	585	1330	113	83	106	1.50289e-09	TRUE	FALSE	115	129	0.27712	0.630033	0.0535291	0.0393179
1	30	FL	10	AK	1.29296e-13	6.24093	600	78	53	43	65	1.56849e-09	TRUE	FALSE	135	115	0.775194	0.100775	0.0684755	0.0555556
11	6	CF	17	AP	1.31677e-13	38.4	48	20	3	48	356	1.59738e-09	TRUE	FALSE	111	122	0.403361	0.168067	0.0252101	0.403361
8	5	AG	22	IL	1.34801e-13	0.191936	41	258	77	93	259	1.63527e-09	TRUE	FALSE	110	127	0.08742	0.550107	0.164179	0.198294
2	9	DN	28	LV	1.38822e-13	0.131776	190	264	71	13	81	1.68405e-09	TRUE	FALSE	114	133	0.35316	0.490706	0.13197	0.0241636
3	25	ER	21	DE	1.44355e-13	23	990	198	5	23	121	1.75117e-09	TRUE	FALSE	130	126	0.814145	0.162829	0.00411184	0.0189145
3	25	GR	10	DE	1.73111e-13	0.135238	535	1376	46	16	123	2.10001e-09	TRUE	FALSE	130	115	0.271161	0.697415	0.0233147	0.00810948
11	17	AP	16	IL	1.97007e-13	16.6122	296	98	6	33	376	2.38989e-09	TRUE	FALSE	122	121	0.683603	0.226328	0.0138568	0.0762125
1	5	DT	7	RT	2.10303e-13	11.8314	202	70	10	41	30	2.55119e-09	TRUE	FALSE	110	112	0.625387	0.216718	0.0309598	0.126935
3	3	FL	26	AT	2.14107e-13	0.298913	139	457	116	114	99	2.59734e-09	TRUE	FALSE	108	131	0.168281	0.553269	0.140436	0.138015
1	5	DQ	10	EK	2.28505e-13	33.15	312	20	8	17	29	2.772e-09	TRUE	FALSE	110	115	0.87395	0.0560224	0.022409	0.047619
8	1	DQ	27	IR	2.30496e-13	0.0411682	13	98	29	9	254	2.79615e-09	TRUE	FALSE	106	132	0.0872483	0.657718	0.194631	0.0604027
6	7	KL	1	ST	2.48237e-13	6.84072	448	167	20	51	193	3.01136e-09	TRUE	FALSE	112	106	0.653061	0.24344	0.0291545	0.074344
2	9	KN	28	IL	2.5166e-13	10.9517	1253	389	10	34	86	3.05289e-09	TRUE	FALSE	114	133	0.743179	0.230724	0.0059312	0.0201661
1	5	AE	10	AK	2.55737e-13	26.6807	127	7	17	25	20	3.10234e-09	TRUE	FALSE	110	115	0.721591	0.0397727	0.0965909	0.142045
1	6	FV	5	PT	2.59606e-13	46.4444	220	30	3	19	51	3.14928e-09	TRUE	FALSE	111	110	0.808824	0.110294	0.0110294	0.0698529
1	5	AE	10	KT	2.67703e-13	0.0367213	7	122	25	16	20	3.2475e-09	TRUE	FALSE	110	115	0.0411765	0.717647	0.147059	0.0941176
3	25	GQ	10	DE	3.00578e-13	0.157538	548	1271	52	19	122	3.64632e-09	TRUE	FALSE	130	115	0.289947	0.672487	0.0275132	0.0100529
1	5	ET	26	AS	3.0425e-13	0.0818414	10	115	51	48	34	3.69085e-09	TRUE	FALSE	110	131	0.0446429	0.513393	0.227679	0.214286
3	21	DH	10	DQ	3.12776e-13	0.0778077	433	1113	35	7	114	3.79428e-09	TRUE	FALSE	126	115	0.27267	0.700882	0.0220403	0.00440806
11	13	KR	14	DG	4.06808e-13	0.0121715	22	241	15	2	367	4.93499e-09	TRUE	FALSE	118	119	0.0785714	0.860714	0.0535714	0.00714286
1	9	LV	10	AT	4.12451e-13	0.157068	60	191	64	32	57	5.00345e-09	TRUE	FALSE	114	115	0.172911	0.550432	0.184438	0.092219
1	1	KN	26	AS	4.35616e-13	0.023399	57	870	14	5	6	5.28446e-09	TRUE	FALSE	106	131	0.0602537	0.919662	0.0147992	0.00528541
1	3	IL	10	KT	4.42635e-13	0.0220588	21	224	17	4	7	5.3696e-09	TRUE	FALSE	108	115	0.0789474	0.842105	0.0639098	0.0150376
8	30	IL	21	NS	4.61592e-13	0.143124	58	357	42	37	283	5.59957e-09	TRUE	FALSE	135	126	0.117409	0.722672	0.0850202	0.0748988
4	2	AG	10	IP	4.70332e-13	70.8085	104	47	1	32	132	5.7056e-09	TRUE	FALSE	107	115	0.565217	0.255435	0.00543478	0.173913
3	24	AS	21	DE	4.79904e-13	7.69973	1835	993	12	50	117	5.82171e-09	TRUE	FALSE	129	126	0.634948	0.343599	0.00415225	0.017301
11	16	IV	14	AG	4.802e-13	9.27648	157	69	13	53	373	5.82531e-09	TRUE	FALSE	121	119	0.537671	0.236301	0.0445205	0.181507
2	7	FV	8	IT	5.02213e-13	2.80339	428	165	161	174	77	6.09235e-09	TRUE	FALSE	112	113	0.461207	0.177802	0.173491	0.1875
1	5	EQ	10	EK	5.26575e-13	24.8741	146	15	9	23	33	6.38789e-09	TRUE	FALSE	110	115	0.756477	0.0777202	0.0466321	0.119171
2	28	FL	8	IT	5.7691e-13	0.19457	171	741	51	43	95	6.99849e-09	TRUE	FALSE	133	113	0.16998	0.736581	0.0506958	0.0427435
2	28	LV	2	GN	6.06997e-13	0.272947	226	736	81	72	97	7.36348e-09	TRUE	FALSE	133	107	0.202691	0.66009	0.0726457	0.064574
11	17	EP	6	FQ	6.53402e-13	0	69	243	20	0	378	7.92642e-09	TRUE	FALSE	122	111	0.207831	0.731928	0.060241	0
2	4	AP	2	GN	6.99664e-13	0.269493	268	808	80	65	72	8.48763e-09	TRUE	FALSE	109	107	0.219492	0.661753	0.0655201	0.0532351
3	25	GR	21	DQ	7.03468e-13	24.3104	1555	597	3	28	123	8.53377e-09	TRUE	FALSE	130	126	0.712322	0.273477	0.00137426	0.0128264
5	27	NT	29	KT	7.14962e-13	3.1398	527	177	110	116	180	8.6732e-09	TRUE	FALSE	132	134	0.566667	0.190323	0.11828	0.124731
1	9	LV	30	FL	7.21444e-13	3.81906	273	171	51	122	57	8.75184e-09	TRUE	FALSE	114	135	0.442464	0.277147	0.082658	0.197731
1	5	DE	26	AS	7.27691e-13	0.0958296	36	115	49	15	13	8.82762e-09	TRUE	FALSE	110	131	0.167442	0.534884	0.227907	0.0697674
1	5	EN	7	KT	7.86326e-13	0.0340426	20	47	50	4	17	9.53892e-09	TRUE	FALSE	110	112	0.165289	0.38843	0.413223	0.0330579
6	7	KQ	1	CS	8.08865e-13	0.157598	87	271	55	27	195	9.81234e-09	TRUE	FALSE	112	106	0.197727	0.615909	0.125	0.0613636
11	6	CF	17	PQ	8.18586e-13	0.0340136	20	49	48	4	356	9.93026e-09	TRUE	FALSE	111	122	0.165289	0.404959	0.396694	0.0330579
2	2	GS	8	TV	8.27765e-13	4.47537	1555	500	41	59	70	1.00416e-08	TRUE	FALSE	107	113	0.721578	0.232019	0.0190255	0.0273782
2	8	IT	2	GS	8.4979e-13	0.219181	678	1595	64	33	78	1.03088e-08	TRUE	FALSE	113	107	0.286076	0.672996	0.0270042	0.0139241
1	5	DK	10	EK	9.60111e-13	71.1176	403	17	4	12	14	1.16471e-08	TRUE	FALSE	110	115	0.924312	0.0389908	0.00917431	0.0275229
2	7	FV	28	FI	1.1458e-12	0.310705	125	383	125	119	77	1.38997e-08	TRUE	FALSE	112	133	0.166223	0.509309	0.166223	0.158245
2	28	FL	2	GS	1.22261e-12	0.141997	88	393	41	26	95	1.48314e-08	TRUE	FALSE	133	107	0.160584	0.717153	0.0748175	0.0474453
5	22	AE	3	KT	1.26684e-12	0.203828	536	322	147	18	173	1.5368e-08	TRUE	FALSE	127	108	0.523949	0.314761	0.143695	0.0175953
3	4	QR	3	FL	1.32605e-12	3.87366	597	262	50	85	102	1.60863e-08	TRUE	FALSE	109	108	0.600604	0.263581	0.0503018	0.0855131
1	5	KP	26	AS	1.37282e-12	0.0130142	56	662	13	2	40	1.66536e-08	TRUE	FALSE	110	131	0.0763984	0.903138	0.0177353	0.00272851
1	3	MV	9	IV	1.37301e-12	0.138365	29	174	53	44	12	1.6656e-08	TRUE	FALSE	108	114	0.0966667	0.58	0.176667	0.146667
3	26	AS	25	GQ	1.37587e-12	10.6433	515	125	12	31	124	1.66907e-08	TRUE	FALSE	131	130	0.754026	0.183016	0.0175695	0.045388
6	7	LQ	4	AT	1.53286e-12	0.192389	52	154	86	49	197	1.85951e-08	TRUE	FALSE	112	109	0.152493	0.451613	0.252199	0.143695
8	23	LV	22	IL	1.55833e-12	8.53186	70	38	19	88	267	1.89041e-08	TRUE	FALSE	128	127	0.325581	0.176744	0.0883721	0.409302
4	5	IM	26	FL	1.59458e-12	0.0532407	23	84	36	7	139	1.93439e-08	TRUE	FALSE	110	131	0.153333	0.56	0.24	0.0466667
1	26	AS	10	AE	1.70886e-12	0.122221	1117	4032	34	15	64	2.07302e-08	TRUE	FALSE	131	115	0.21489	0.775683	0.00654098	0.00288573
11	16	IL	14	AG	1.93057e-12	0.163836	69	146	75	26	372	2.34197e-08	TRUE	FALSE	121	119	0.218354	0.462025	0.237342	0.0822785
3	3	FL	8	IV	2.157e-12	0.434413	392	586	251	163	99	2.61665e-08	TRUE	FALSE	108	113	0.281609	0.420977	0.180316	0.117098
11	13	KR	14	AG	2.35357e-12	0.0175738	36	241	17	2	367	2.85512e-08	TRUE	FALSE	118	119	0.121622	0.814189	0.0574324	0.00675676
2	6	CS	2	GS	2.53922e-12	2.81822	388	283	90	185	76	3.08033e-08	TRUE	FALSE	111	107	0.410148	0.299154	0.0951374	0.19556
2	2	DG	4	AP	2.63529e-12	3.15553	1732	815	66	98	66	3.19687e-08	TRUE	FALSE	107	109	0.638879	0.300627	0.0243453	0.036149
1	3	IL	6	FI	2.89572e-12	0.0710732	80	469	24	10	7	3.5128e-08	TRUE	FALSE	108	111	0.137221	0.80446	0.0411664	0.0171527
3	25	QR	21	DH	2.9486e-12	8.92857	120	32	21	50	118	3.57695e-08	TRUE	FALSE	130	126	0.538117	0.143498	0.0941704	0.224215
3	21	DQ	10	DE	3.04309e-12	0.224264	372	817	67	33	112	3.69157e-08	TRUE	FALSE	126	115	0.288596	0.633825	0.0519783	0.0256012
2	28	FL	6	CS	3.24094e-12	0.225172	201	541	66	40	95	3.93158e-08	TRUE	FALSE	133	111	0.237028	0.637972	0.0778302	0.0471698
2	2	DN	22	CS	3.30533e-12	0.224507	228	473	73	34	67	4.00969e-08	TRUE	FALSE	107	127	0.282178	0.585396	0.0903465	0.0420792
1	26	AS	5	ET	3.35155e-12	0.0657042	365	896	31	5	64	4.06576e-08	TRUE	FALSE	131	110	0.281419	0.690825	0.0239013	0.00385505
5	26	LP	3	KT	3.44218e-12	0.217046	213	174	141	25	177	4.1757e-08	TRUE	FALSE	131	108	0.385172	0.314647	0.254973	0.045208
6	2	AG	7	LQ	3.59717e-12	0.228397	207	492	70	38	188	4.36372e-08	TRUE	FALSE	107	112	0.256506	0.609665	0.086741	0.047088
8	23	LV	25	EY	3.62264e-12	7.78125	83	25	32	75	267	4.39463e-08	TRUE	FALSE	128	130	0.386047	0.116279	0.148837	0.348837
1	10	KT	30	FL	3.80282e-12	7.97047	1159	309	16	34	63	4.6132e-08	TRUE	FALSE	115	135	0.763505	0.203557	0.0105402	0.0223979
3	4	KQ	3	FL	3.83034e-12	3.58137	320	171	58	111	100	4.64659e-08	TRUE	FALSE	109	108	0.484848	0.259091	0.0878788	0.168182
11	1	HK	6	FQ	3.95227e-12	0	71	265	18	0	344	4.7945e-08	TRUE	FALSE	106	111	0.200565	0.748588	0.0508475	0
1	3	IV	6	FV	4.06475e-12	10.275	178	31	19	34	9	4.93094e-08	TRUE	FALSE	108	111	0.679389	0.118321	0.0725191	0.129771
3	21	EQ	25	ER	4.12173e-12	0.142559	33	92	78	31	113	5.00007e-08	TRUE	FALSE	126	130	0.141026	0.393162	0.333333	0.132479
1	3	MV	30	FL	4.51678e-12	4.01213	153	73	70	134	12	5.47931e-08	TRUE	FALSE	108	135	0.355814	0.169767	0.162791	0.311628
3	4	QR	10	DQ	4.79927e-12	0.179811	216	317	72	19	102	5.82199e-08	TRUE	FALSE	109	115	0.346154	0.508013	0.115385	0.0304487
11	16	IL	6	CQ	5.4183e-12	7.53277	54	70	17	166	372	6.57294e-08	TRUE	FALSE	121	111	0.175896	0.228013	0.0553746	0.540717
8	27	GI	26	AG	5.42517e-12	17.3707	155	29	8	26	280	6.58128e-08	TRUE	FALSE	132	131	0.711009	0.133028	0.0366972	0.119266
3	24	AS	26	GS	6.68227e-12	0.184873	513	1476	47	25	117	8.10627e-08	TRUE	FALSE	129	131	0.248908	0.716157	0.0228045	0.01213
1	6	FI	7	KT	7.06674e-12	5.63022	628	378	18	61	50	8.57266e-08	TRUE	FALSE	111	112	0.578802	0.348387	0.0165899	0.0562212
3	7	KM	10	DQ	7.6627e-12	0.263765	240	337	108	40	103	9.29562e-08	TRUE	FALSE	112	115	0.331034	0.464828	0.148966	0.0551724
3	7	KM	10	DE	8.33574e-12	0.3003	240	444	108	60	103	1.01121e-07	TRUE	FALSE	112	115	0.28169	0.521127	0.126761	0.0704225
3	25	QR	21	DQ	8.89639e-12	7.03297	120	52	21	64	118	1.07922e-07	TRUE	FALSE	130	126	0.466926	0.202335	0.0817121	0.249027
4	2	AG	10	LP	9.18089e-12	25.1915	111	47	3	32	132	1.11373e-07	TRUE	FALSE	107	115	0.57513	0.243523	0.015544	0.165803
1	5	DT	10	KT	9.82847e-12	0.0223881	2	67	28	21	30	1.19229e-07	TRUE	FALSE	110	115	0.0169492	0.567797	0.237288	0.177966
3	26	GS	24	AS	1.01609e-11	0.148754	407	1405	37	19	127	1.23261e-07	TRUE	FALSE	131	129	0.21788	0.752141	0.0198073	0.0101713
3	25	GQ	24	AS	1.01631e-11	0.196526	1094	2371	54	23	122	1.23288e-07	TRUE	FALSE	130	129	0.308865	0.669396	0.0152456	0.00649351
2	9	DE	28	IL	1.2076e-11	6.37681	539	147	23	40	82	1.46494e-07	TRUE	FALSE	114	133	0.719626	0.196262	0.0307076	0.0534045
6	2	AG	10	KN	1.3169e-11	0.256599	208	533	73	48	188	1.59753e-07	TRUE	FALSE	107	115	0.241299	0.618329	0.0846868	0.0556845
2	8	IT	2	GN	1.33693e-11	0.245465	678	1640	64	38	78	1.62183e-07	TRUE	FALSE	113	107	0.280165	0.677686	0.0264463	0.0157025
3	10	DQ	26	AT	1.42118e-11	0.226526	323	808	60	34	106	1.72403e-07	TRUE	FALSE	115	131	0.263673	0.659592	0.0489796	0.0277551
3	26	AG	10	DE	1.54184e-11	0.171277	115	235	60	21	125	1.87041e-07	TRUE	FALSE	131	115	0.266821	0.545244	0.139211	0.0487239
2	9	DN	28	IL	1.56375e-11	5.03661	310	190	23	71	81	1.89699e-07	TRUE	FALSE	114	133	0.521886	0.319865	0.0387205	0.119529
6	25	AG	4	AS	1.56617e-11	0.333998	314	690	109	80	210	1.89992e-07	TRUE	FALSE	130	109	0.263202	0.578374	0.0913663	0.0670578
8	27	IR	24	LV	1.61729e-11	5.42886	275	113	26	58	278	1.96193e-07	TRUE	FALSE	132	129	0.582627	0.239407	0.0550847	0.122881
5	29	KT	1	HY	1.67739e-11	3.39337	475	218	61	95	182	2.03484e-07	TRUE	FALSE	134	106	0.559482	0.256773	0.0718492	0.111896
3	26	GS	21	DE	1.73088e-11	18.5417	890	300	4	25	127	2.09973e-07	TRUE	FALSE	131	126	0.730107	0.246103	0.00328138	0.0205086
1	5	DP	10	EK	1.78069e-11	65535	54	0	14	21	28	2.16016e-07	TRUE	FALSE	110	115	0.606742	0	0.157303	0.235955
3	25	EG	10	DE	1.85608e-11	0.137813	334	870	39	14	120	2.25161e-07	TRUE	FALSE	130	115	0.265712	0.692124	0.0310263	0.0111376
11	17	PQ	16	IL	2.06331e-11	10.3478	238	92	9	36	380	2.503e-07	TRUE	FALSE	122	121	0.634667	0.245333	0.024	0.096
6	9	FL	1	CT	2.26509e-11	0.246657	467	1142	63	38	199	2.74778e-07	TRUE	FALSE	114	106	0.273099	0.667836	0.0368421	0.0222222
6	26	FY	1	CS	2.35217e-11	0.322639	101	240	150	115	211	2.85342e-07	TRUE	FALSE	131	106	0.166667	0.39604	0.247525	0.189769
11	16	IV	17	PQ	2.42488e-11	0.0793269	66	96	52	6	373	2.94162e-07	TRUE	FALSE	121	122	0.3	0.436364	0.236364	0.0272727
2	26	PT	9	DK	2.53832e-11	0.419118	180	340	264	209	91	3.07924e-07	TRUE	FALSE	131	114	0.181269	0.342397	0.265861	0.210473
12	19	DN	17	GS	2.72972e-11	65535	360	21	0	9	410	3.31142e-07	TRUE	FALSE	124	122	0.923077	0.0538462	0	0.0230769
1	6	FI	9	IV	3.05394e-11	0.194243	152	708	42	38	50	3.70474e-07	TRUE	FALSE	111	114	0.161702	0.753191	0.0446809	0.0404255
11	15	HP	14	DG	3.1334e-11	0.066476	83	380	23	7	371	3.80113e-07	TRUE	FALSE	120	119	0.168357	0.770791	0.0466531	0.0141988
1	5	DT	6	FV	3.46251e-11	0.10027	62	105	53	9	30	4.20037e-07	TRUE	FALSE	110	111	0.270742	0.458515	0.231441	0.0393013
2	6	AC	9	DE	3.58329e-11	2.72214	261	146	132	201	74	4.34689e-07	TRUE	FALSE	111	114	0.352703	0.197297	0.178378	0.271622
1	3	LV	10	EK	3.8857e-11	18.9681	674	41	13	15	11	4.71375e-07	TRUE	FALSE	108	115	0.907133	0.0551817	0.0174966	0.0201884
3	21	DE	25	GQ	4.20609e-11	14.2718	1024	287	6	24	111	5.10241e-07	TRUE	FALSE	126	130	0.763609	0.214019	0.00447427	0.0178971
8	27	GI	26	GS	4.32779e-11	0.0719603	29	155	26	10	280	5.25005e-07	TRUE	FALSE	132	131	0.131818	0.704545	0.118182	0.0454545
3	25	ER	26	GT	4.4978e-11	0.132202	67	543	28	30	121	5.45628e-07	TRUE	FALSE	130	131	0.100299	0.812874	0.0419162	0.0449102
2	8	IT	26	PT	4.64461e-11	0.384516	2143	3059	133	73	78	5.63438e-07	TRUE	FALSE	113	131	0.396265	0.565643	0.0245932	0.0134985
1	3	LM	10	KT	5.00219e-11	0.0330688	25	324	14	6	10	6.06815e-07	TRUE	FALSE	108	115	0.0677507	0.878049	0.0379404	0.0162602
1	5	HP	6	FI	5.20169e-11	0.0515873	91	294	24	4	37	6.31017e-07	TRUE	FALSE	110	111	0.220339	0.711864	0.0581114	0.00968523
3	3	FL	21	DQ	5.6504e-11	2.89907	336	179	90	139	99	6.85451e-07	TRUE	FALSE	108	126	0.451613	0.240591	0.120968	0.186828
5	27	NT	26	LS	5.74788e-11	4.84112	296	214	22	77	180	6.97275e-07	TRUE	FALSE	132	131	0.486043	0.351396	0.0361248	0.126437
2	9	DN	28	FV	5.93047e-11	0.101881	60	264	29	13	81	7.19425e-07	TRUE	FALSE	114	133	0.163934	0.721311	0.079235	0.0355191
1	9	IL	6	FV	6.43687e-11	5.19333	246	90	30	57	55	7.80857e-07	TRUE	FALSE	114	111	0.58156	0.212766	0.070922	0.134752
1	6	FI	5	QT	6.54168e-11	10.31	147	26	17	31	50	7.93571e-07	TRUE	FALSE	111	110	0.665158	0.117647	0.0769231	0.140271
3	8	IV	3	FL	6.71286e-11	2.62389	322	231	102	192	104	8.14338e-07	TRUE	FALSE	113	108	0.380165	0.272727	0.120425	0.226682
2	8	TV	2	GN	6.74251e-11	0.283671	616	1678	66	51	80	8.17934e-07	TRUE	FALSE	113	107	0.255496	0.695977	0.0273745	0.021153
11	6	CF	17	EP	6.77896e-11	18	45	20	6	48	356	8.22356e-07	TRUE	FALSE	111	122	0.378151	0.168067	0.0504202	0.403361
3	1	IL	24	AS	6.82256e-11	0.255599	958	1902	67	34	98	8.27645e-07	TRUE	FALSE	106	129	0.323539	0.642351	0.0226275	0.0114826
1	3	LM	10	EK	6.86364e-11	19.152	684	25	20	14	10	8.32628e-07	TRUE	FALSE	108	115	0.920592	0.0336474	0.0269179	0.0188425
11	17	PQ	16	LV	7.69803e-11	0.0631001	92	162	36	4	380	9.33848e-07	TRUE	FALSE	122	121	0.312925	0.55102	0.122449	0.0136054
2	28	IL	2	DG	8.0917e-11	3.4166	733	252	63	74	96	9.81604e-07	TRUE	FALSE	133	107	0.653298	0.224599	0.0561497	0.0659537
5	29	KT	3	KT	8.5117e-11	0.254095	315	204	158	26	182	1.03255e-06	TRUE	FALSE	134	108	0.44808	0.290185	0.224751	0.0369844
11	14	AD	16	LV	8.56729e-11	0.123016	62	96	63	12	368	1.0393e-06	TRUE	FALSE	119	121	0.266094	0.412017	0.270386	0.0515021
6	1	CT	4	AS	8.73151e-11	0.256098	56	240	82	90	186	1.05922e-06	TRUE	FALSE	106	109	0.119658	0.512821	0.175214	0.192308
3	10	DE	24	AS	9.89436e-11	0.368424	394	896	111	93	105	1.20029e-06	TRUE	FALSE	115	129	0.263722	0.599732	0.0742972	0.062249
2	2	GN	28	FL	1.01046e-10	0.214191	41	171	75	67	69	1.22578e-06	TRUE	FALSE	107	133	0.115819	0.483051	0.211864	0.189266
1	3	LV	10	KT	1.07795e-10	0.0280822	41	292	15	3	11	1.30767e-06	TRUE	FALSE	108	115	0.116809	0.831909	0.042735	0.00854701
3	3	FL	20	IL	1.09435e-10	2.92541	451	111	150	108	99	1.32756e-06	TRUE	FALSE	108	125	0.55	0.135366	0.182927	0.131707
2	4	AP	6	AS	1.15948e-10	2.88882	1194	725	61	107	72	1.40656e-06	TRUE	FALSE	109	111	0.572113	0.347389	0.0292286	0.0512698
2	25	IV	22	CS	1.18104e-10	2.4159	323	178	169	225	90	1.43272e-06	TRUE	FALSE	130	127	0.360894	0.198883	0.188827	0.251397
2	7	FV	2	GS	1.26856e-10	0.350049	137	297	141	107	77	1.53889e-06	TRUE	FALSE	112	107	0.20088	0.435484	0.206745	0.156891
1	5	EK	10	AK	1.28893e-10	13.8095	145	21	12	24	16	1.5636e-06	TRUE	FALSE	110	115	0.717822	0.10396	0.0594059	0.118812
6	4	ST	1	ST	1.29302e-10	6.46403	916	415	14	41	190	1.56857e-06	TRUE	FALSE	109	106	0.660895	0.299423	0.010101	0.0295815
12	17	CG	19	DK	1.2993e-10	19.4957	354	69	5	19	405	1.57618e-06	TRUE	FALSE	122	124	0.791946	0.154362	0.0111857	0.0425056
1	6	FI	10	ET	1.31152e-10	0.195843	312	428	67	18	50	1.591e-06	TRUE	FALSE	111	115	0.378182	0.518788	0.0812121	0.0218182
5	22	AE	27	NT	1.45325e-10	2.51493	982	476	105	128	173	1.76294e-06	TRUE	FALSE	127	132	0.580721	0.28149	0.0620934	0.0756949
1	3	IL	6	FV	1.55245e-10	0.104603	80	478	24	15	7	1.88328e-06	TRUE	FALSE	108	111	0.134003	0.80067	0.040201	0.0251256
3	24	AS	21	DQ	1.85675e-10	6.73642	1835	908	12	40	117	2.25242e-06	TRUE	FALSE	129	126	0.65653	0.324866	0.00429338	0.0143113
1	1	DK	26	AS	1.95898e-10	0.0571429	96	1008	15	9	2	2.37644e-06	TRUE	FALSE	106	131	0.0851064	0.893617	0.0132979	0.00797872
1	5	ET	7	RT	2.01621e-10	10.1667	61	13	24	52	34	2.44587e-06	TRUE	FALSE	110	112	0.406667	0.0866667	0.16	0.346667
4	7	IV	10	LP	2.20117e-10	0.014944	24	73	22	1	141	2.67024e-06	TRUE	FALSE	112	115	0.2	0.608333	0.183333	0.00833333
2	2	DS	9	KN	2.24115e-10	2.89966	253	155	85	151	68	2.71874e-06	TRUE	FALSE	107	114	0.392857	0.240683	0.131988	0.234472
3	7	KM	25	GQ	2.27999e-10	4.03106	397	181	37	68	103	2.76586e-06	TRUE	FALSE	112	130	0.581259	0.265007	0.0541728	0.0995608
2	5	FY	28	LV	2.33264e-10	0.317074	237	281	133	50	73	2.82973e-06	TRUE	FALSE	110	133	0.338088	0.400856	0.189729	0.0713267
3	26	AS	10	DE	2.37296e-10	0.204508	172	367	55	24	124	2.87864e-06	TRUE	FALSE	131	115	0.278317	0.593851	0.0889968	0.038835
6	9	FL	4	AS	2.43149e-10	0.228224	973	2812	47	31	199	2.94964e-06	TRUE	FALSE	114	109	0.251877	0.727932	0.0121667	0.00802485
3	26	AG	21	DE	2.44098e-10	11.0205	365	92	9	25	125	2.96116e-06	TRUE	FALSE	131	126	0.743381	0.187373	0.0183299	0.0509165
3	26	GS	25	GR	2.44916e-10	11.4187	870	160	10	21	127	2.97108e-06	TRUE	FALSE	131	130	0.819981	0.150801	0.00942507	0.0197926
1	3	MV	6	FI	2.57612e-10	5.88585	163	17	101	62	12	3.12509e-06	TRUE	FALSE	108	111	0.475219	0.0495627	0.294461	0.180758
6	24	SY	25	AG	2.69784e-10	0.312128	225	522	87	63	209	3.27274e-06	TRUE	FALSE	129	130	0.250836	0.58194	0.09699	0.0702341
1	10	AK	5	AE	2.73254e-10	29.0725	236	46	3	17	60	3.31484e-06	TRUE	FALSE	115	110	0.781457	0.152318	0.00993377	0.0562914
3	21	DH	25	GQ	2.90874e-10	17.0345	988	319	4	22	114	3.52859e-06	TRUE	FALSE	126	130	0.741185	0.23931	0.00300075	0.0165041
1	6	FI	3	MV	2.91657e-10	0.166222	257	589	42	16	50	3.53809e-06	TRUE	FALSE	111	108	0.284292	0.651549	0.0464602	0.0176991
2	8	TV	6	AC	2.97065e-10	2.72917	1818	1009	68	103	80	3.60369e-06	TRUE	FALSE	113	111	0.606404	0.336558	0.0226818	0.0343562
3	25	GR	26	GT	2.98058e-10	0.110885	497	1391	29	9	123	3.61574e-06	TRUE	FALSE	130	131	0.258048	0.722222	0.0150571	0.0046729
6	1	ST	3	IL	3.37709e-10	0.287487	1825	3007	76	36	187	4.09674e-06	TRUE	FALSE	106	108	0.369134	0.608212	0.0153722	0.00728155
6	7	LQ	1	CS	3.62226e-10	0.245245	49	222	72	80	197	4.39416e-06	TRUE	FALSE	112	106	0.115839	0.524823	0.170213	0.189125
2	6	AS	28	FI	3.68394e-10	0.273505	74	344	70	89	75	4.46898e-06	TRUE	FALSE	111	133	0.12825	0.596187	0.121317	0.154246
5	26	LS	24	IT	3.96278e-10	3.35656	196	112	61	117	178	4.80725e-06	TRUE	FALSE	131	129	0.403292	0.230453	0.125514	0.240741
8	23	RV	21	NS	4.2496e-10	0.0792614	62	880	16	18	268	5.15519e-06	TRUE	FALSE	128	126	0.0635246	0.901639	0.0163934	0.0184426
8	1	EH	21	NS	4.50639e-10	0.108333	104	520	24	13	255	5.46671e-06	TRUE	FALSE	106	126	0.157337	0.786687	0.0363086	0.0196672
1	10	AK	5	EH	4.81523e-10	0.0271948	46	199	17	2	60	5.84135e-06	TRUE	FALSE	115	110	0.174242	0.753788	0.0643939	0.00757576
11	14	AD	17	EP	4.89488e-10	0.0875	43	80	43	7	368	5.93798e-06	TRUE	FALSE	119	122	0.248555	0.462428	0.248555	0.0404624
6	10	KQ	1	ST	5.06739e-10	5.13833	729	227	25	40	200	6.14725e-06	TRUE	FALSE	115	106	0.714006	0.222331	0.0244858	0.0391773
6	2	AG	10	HK	5.29772e-10	3.64658	426	208	41	73	188	6.42666e-06	TRUE	FALSE	107	115	0.569519	0.278075	0.0548128	0.0975936
1	3	IM	6	FV	5.56686e-10	6.65377	172	47	22	40	8	6.75316e-06	TRUE	FALSE	108	111	0.6121	0.16726	0.0782918	0.142349
8	7	FL	21	NS	5.93861e-10	0.0592243	456	6515	13	11	260	7.20413e-06	TRUE	FALSE	112	126	0.0651894	0.93138	0.00185847	0.00157255
3	20	IL	21	DQ	6.16291e-10	26.6493	901	355	2	21	108	7.47622e-06	TRUE	FALSE	125	126	0.704457	0.277561	0.00156372	0.0164191
1	10	KT	5	AE	6.25628e-10	60.5128	295	78	1	16	63	7.58949e-06	TRUE	FALSE	115	110	0.75641	0.2	0.0025641	0.0410256
3	10	DE	25	ER	6.46385e-10	3.73868	319	154	41	74	105	7.8413e-06	TRUE	FALSE	115	130	0.542517	0.261905	0.0697279	0.12585
8	23	IV	21	NS	6.57932e-10	0.0995085	95	591	21	13	263	7.98137e-06	TRUE	FALSE	128	126	0.131944	0.820833	0.0291667	0.0180556
1	5	EK	10	KT	6.62869e-10	0.0944602	21	176	24	19	16	8.04126e-06	TRUE	FALSE	110	115	0.0875	0.733333	0.1	0.0791667
6	4	AS	1	CT	6.91781e-10	0.294449	221	579	70	54	191	8.392e-06	TRUE	FALSE	109	106	0.239177	0.626623	0.0757576	0.0584416
12	15	AS	19	EK	8.1311e-10	9.82564	479	117	10	24	400	9.86384e-06	TRUE	FALSE	120	124	0.760317	0.185714	0.015873	0.0380952
1	3	MV	26	AS	8.16981e-10	3.51923	122	104	51	153	12	9.9108e-06	TRUE	FALSE	108	131	0.283721	0.24186	0.118605	0.355814
3	20	LM	10	DE	8.3231e-10	0.128838	484	966	35	9	110	1.00967e-05	TRUE	FALSE	125	115	0.323963	0.646586	0.023427	0.0060241
2	6	AS	28	FV	8.33055e-10	0.280017	74	336	70	89	75	1.01058e-05	TRUE	FALSE	111	133	0.130053	0.59051	0.123023	0.156415
6	1	ST	9	FL	8.57403e-10	0.298968	1143	3689	57	55	187	1.04012e-05	TRUE	FALSE	106	114	0.231189	0.746157	0.0115291	0.0111246
2	6	AS	8	IV	8.66298e-10	0.369223	127	228	175	116	75	1.05091e-05	TRUE	FALSE	111	113	0.196594	0.352941	0.270898	0.179567
1	10	KT	5	EH	9.10271e-10	0.0170455	78	286	16	1	63	1.10425e-05	TRUE	FALSE	115	110	0.204724	0.750656	0.0419948	0.00262467
2	7	FV	28	LV	9.13521e-10	0.39035	194	282	178	101	77	1.10819e-05	TRUE	FALSE	112	133	0.256954	0.37351	0.235762	0.133775
2	4	AP	2	DS	1.05365e-09	3.15244	1326	462	61	67	72	1.27819e-05	TRUE	FALSE	109	107	0.692067	0.241127	0.0318372	0.0349687
11	16	IV	17	EP	1.08371e-09	7.95758	101	66	10	52	373	1.31465e-05	TRUE	FALSE	121	122	0.441048	0.28821	0.0436681	0.227074
1	5	DE	3	IV	1.20888e-09	28.1029	49	34	2	39	13	1.46649e-05	TRUE	FALSE	110	108	0.395161	0.274194	0.016129	0.314516
5	9	AS	26	PS	1.34081e-09	0.37815	179	329	141	98	171	1.62653e-05	TRUE	FALSE	114	131	0.239625	0.440428	0.188755	0.131191
1	30	FL	5	ET	1.35548e-09	0.110743	172	302	36	7	65	1.64433e-05	TRUE	FALSE	135	110	0.332689	0.584139	0.0696325	0.0135397
8	23	LR	21	NS	1.39166e-09	0.0540749	40	863	12	14	266	1.68822e-05	TRUE	FALSE	128	126	0.0430571	0.928956	0.0129171	0.01507
4	2	AG	3	IV	1.41111e-09	0.131505	102	237	36	11	132	1.71181e-05	TRUE	FALSE	107	108	0.264249	0.61399	0.0932642	0.0284974
8	5	AG	21	NS	1.59748e-09	0.207047	25	274	52	118	259	1.9379e-05	TRUE	FALSE	110	126	0.0533049	0.584222	0.110874	0.251599
5	28	EG	26	LS	1.67124e-09	3.94787	238	211	26	91	181	2.02738e-05	TRUE	FALSE	133	131	0.420495	0.372792	0.0459364	0.160777
6	10	KN	2	AG	1.70522e-09	0.339265	262	504	95	62	204	2.06861e-05	TRUE	FALSE	115	107	0.283857	0.546046	0.102925	0.0671723
1	5	NQ	26	AS	1.70748e-09	0.0821114	49	217	22	8	44	2.07134e-05	TRUE	FALSE	110	131	0.165541	0.733108	0.0743243	0.027027
3	25	EQ	21	EQ	1.7081e-09	5.03333	151	57	30	57	119	2.0721e-05	TRUE	FALSE	130	126	0.511864	0.19322	0.101695	0.19322
3	20	IL	3	FL	1.80707e-09	5.91013	1358	707	13	40	108	2.19216e-05	TRUE	FALSE	125	108	0.641171	0.333805	0.00613787	0.0188857
3	24	AS	10	EQ	1.8904e-09	0.0702571	1782	2238	34	3	117	2.29325e-05	TRUE	FALSE	129	115	0.439241	0.551639	0.00838058	0.000739463
3	26	ST	25	GQ	1.97382e-09	16.9243	1062	502	3	24	129	2.39444e-05	TRUE	FALSE	131	130	0.667505	0.315525	0.00188561	0.0150849
6	2	AG	1	ST	2.05321e-09	3.24988	913	490	43	75	188	2.49075e-05	TRUE	FALSE	107	106	0.600263	0.322156	0.0282709	0.0493097
4	2	GR	1	AS	2.05859e-09	17.875	143	44	4	22	134	2.49727e-05	TRUE	FALSE	107	106	0.671362	0.206573	0.0187793	0.103286
2	7	FV	28	FV	2.20336e-09	0.358156	125	282	125	101	77	2.67289e-05	TRUE	FALSE	112	133	0.197472	0.445498	0.197472	0.159558
2	8	IV	6	AS	2.22492e-09	2.66393	163	113	124	229	79	2.69905e-05	TRUE	FALSE	113	111	0.259141	0.17965	0.197138	0.36407
2	26	PT	2	DG	2.27782e-09	2.29226	327	140	215	211	91	2.76322e-05	TRUE	FALSE	131	107	0.366181	0.156775	0.240761	0.236282
1	6	FV	9	IL	2.47864e-09	0.237653	182	554	47	34	51	3.00684e-05	TRUE	FALSE	111	114	0.222766	0.678091	0.0575275	0.0416157
1	5	ET	6	FI	2.65518e-09	0.138889	27	72	54	20	34	3.221e-05	TRUE	FALSE	110	111	0.156069	0.416185	0.312139	0.115607
12	4	NS	2	FL	2.76946e-09	13.4326	76	43	5	38	391	3.35963e-05	TRUE	FALSE	109	107	0.469136	0.265432	0.0308642	0.234568
8	25	EY	21	NS	2.89927e-09	0.170667	228	1710	25	32	270	3.51711e-05	TRUE	FALSE	130	126	0.114286	0.857143	0.0125313	0.0160401
5	1	HR	26	PS	2.9502e-09	0.314164	145	313	87	59	165	3.57889e-05	TRUE	FALSE	106	131	0.240066	0.518212	0.14404	0.0976821
5	26	LP	3	KN	3.077e-09	0.36124	213	276	141	66	177	3.73271e-05	TRUE	FALSE	131	108	0.306034	0.396552	0.202586	0.0948276
2	6	CS	4	AP	3.09112e-09	0.567984	586	969	329	309	76	3.74983e-05	TRUE	FALSE	111	109	0.267214	0.44186	0.150023	0.140903
1	6	FI	5	EP	3.15357e-09	0.040611	109	244	22	2	50	3.8256e-05	TRUE	FALSE	111	110	0.289125	0.647215	0.0583554	0.00530504
2	9	DN	28	FI	3.15945e-09	0.153504	60	310	29	23	81	3.83273e-05	TRUE	FALSE	114	133	0.14218	0.734597	0.0687204	0.0545024
12	2	LS	18	IL	3.16255e-09	5.23377	124	20	77	65	383	3.83649e-05	TRUE	FALSE	107	123	0.433566	0.0699301	0.269231	0.227273
12	6	NV	17	AG	3.22048e-09	0.0581818	8	75	22	12	398	3.90676e-05	TRUE	FALSE	111	122	0.0683761	0.641026	0.188034	0.102564
3	26	GT	25	GR	3.61886e-09	45.725	1751	651	1	17	128	4.39003e-05	TRUE	FALSE	131	130	0.723554	0.269008	0.000413223	0.00702479
1	6	FV	10	ET	3.62411e-09	0.236626	345	486	63	21	51	4.39641e-05	TRUE	FALSE	111	115	0.377049	0.531148	0.0688525	0.0229508
1	6	FI	7	KR	3.76902e-09	5.20162	628	275	18	41	50	4.5722e-05	TRUE	FALSE	111	112	0.652807	0.285863	0.018711	0.0426195
5	27	NT	1	HR	3.79809e-09	3.18982	368	147	62	79	180	4.60746e-05	TRUE	FALSE	132	106	0.560976	0.224085	0.0945122	0.120427
2	28	IV	25	IV	3.92041e-09	2.41736	401	241	106	154	93	4.75585e-05	TRUE	FALSE	133	130	0.444568	0.267184	0.117517	0.170732
1	6	FV	5	EP	3.97024e-09	0.0568182	100	220	24	3	51	4.81629e-05	TRUE	FALSE	111	110	0.288184	0.634006	0.0691643	0.00864553
5	22	AE	26	PS	4.0408e-09	0.385596	213	420	121	92	173	4.90189e-05	TRUE	FALSE	127	131	0.251773	0.496454	0.143026	0.108747
2	2	DS	9	DK	4.25396e-09	0.380342	180	253	159	85	68	5.16048e-05	TRUE	FALSE	107	114	0.265879	0.373708	0.23486	0.125554
9	3	KN	2	AK	4.29019e-09	0.546	354	784	282	341	291	5.20443e-05	TRUE	FALSE	108	107	0.201022	0.445202	0.160136	0.19364
1	5	ET	10	AK	4.58259e-09	31.35	38	2	20	33	34	5.55914e-05	TRUE	FALSE	110	115	0.408602	0.0215054	0.215054	0.354839
2	28	IL	26	PT	4.63169e-09	0.445417	1082	1585	141	92	96	5.61871e-05	TRUE	FALSE	133	131	0.373103	0.546552	0.0486207	0.0317241
4	5	IL	1	AS	4.81352e-09	0.0671615	38	123	23	5	138	5.83929e-05	TRUE	FALSE	110	106	0.201058	0.650794	0.121693	0.026455
3	25	ER	26	GS	4.85177e-09	0.16681	67	416	28	29	121	5.88568e-05	TRUE	FALSE	130	131	0.124074	0.77037	0.0518519	0.0537037
12	4	NR	17	GS	5.23875e-09	20.75	166	14	8	14	390	6.35513e-05	TRUE	FALSE	109	122	0.821782	0.0693069	0.039604	0.0693069
3	21	EH	25	ER	5.33454e-09	6.04545	76	33	24	63	115	6.47133e-05	TRUE	FALSE	126	130	0.387755	0.168367	0.122449	0.321429
11	6	FS	16	LV	5.77423e-09	0.0631193	43	109	25	4	360	7.00472e-05	TRUE	FALSE	111	121	0.237569	0.60221	0.138122	0.0220994
1	30	FL	5	AE	5.93039e-09	6.67865	351	172	11	36	65	7.19416e-05	TRUE	FALSE	135	110	0.615789	0.301754	0.0192982	0.0631579
6	1	ST	10	KN	6.09967e-09	0.19702	739	1635	39	17	187	7.39951e-05	TRUE	FALSE	106	115	0.304115	0.67284	0.0160494	0.00699588
6	24	HY	1	CS	6.24671e-09	0.242235	121	317	52	33	208	7.57789e-05	TRUE	FALSE	129	106	0.231358	0.606119	0.0994264	0.0630975
3	25	EG	24	AS	6.28666e-09	0.204573	679	1617	39	19	120	7.62635e-05	TRUE	FALSE	130	129	0.288445	0.686916	0.0165675	0.00807137
3	10	DE	26	GS	6.34397e-09	0.288118	144	395	62	49	105	7.69587e-05	TRUE	FALSE	115	131	0.221538	0.607692	0.0953846	0.0753846
11	1	HK	17	PQ	6.36002e-09	0.0437838	81	148	25	2	344	7.71534e-05	TRUE	FALSE	106	122	0.316406	0.578125	0.0976562	0.0078125
12	4	KN	15	AS	6.63401e-09	0.162244	29	184	34	35	387	8.04772e-05	TRUE	FALSE	109	120	0.102837	0.652482	0.120567	0.124113
1	5	DP	7	KR	6.72762e-09	0.0739711	19	58	31	7	28	8.16128e-05	TRUE	FALSE	110	112	0.165217	0.504348	0.269565	0.0608696
2	6	AC	2	NS	6.86847e-09	2.28873	287	156	168	209	74	8.33215e-05	TRUE	FALSE	111	107	0.35	0.190244	0.204878	0.254878
12	3	FV	17	GS	7.19451e-09	15.2256	323	27	11	14	385	8.72766e-05	TRUE	FALSE	108	122	0.861333	0.072	0.0293333	0.0373333
3	26	GT	10	DE	7.27654e-09	0.133061	677	1579	29	9	128	8.82717e-05	TRUE	FALSE	131	115	0.295118	0.688317	0.0126417	0.00392328
3	26	GS	21	DQ	7.42882e-09	14.5902	890	305	4	20	127	9.01191e-05	TRUE	FALSE	131	126	0.730107	0.250205	0.00328138	0.0164069
5	26	LS	23	AS	7.73605e-09	0.318681	77	231	91	87	178	9.3846e-05	TRUE	FALSE	131	128	0.158436	0.475309	0.187243	0.179012
3	10	DQ	26	GS	7.75576e-09	0.286957	209	575	57	45	106	9.40851e-05	TRUE	FALSE	115	131	0.235892	0.648984	0.0643341	0.0507901
3	3	FL	20	LM	7.90624e-09	0.385417	111	416	108	156	99	9.59106e-05	TRUE	FALSE	108	125	0.140329	0.525917	0.136536	0.197219
5	1	HR	29	KT	8.13138e-09	2.75256	753	350	68	87	165	9.86418e-05	TRUE	FALSE	106	134	0.598569	0.278219	0.0540541	0.0691574
3	21	EQ	25	EG	8.35555e-09	0.191254	33	73	78	33	113	0.000101361	TRUE	FALSE	126	130	0.152074	0.336406	0.359447	0.152074
5	23	AS	26	PS	8.86155e-09	0.379146	195	368	116	83	174	0.000107499	TRUE	FALSE	128	131	0.255906	0.48294	0.152231	0.108924
1	5	ET	7	KT	9.15917e-09	8.86957	51	13	23	52	34	0.00011111	TRUE	FALSE	110	112	0.366906	0.0935252	0.165468	0.374101
6	2	AG	7	KL	9.41587e-09	3.0836	538	207	59	70	188	0.000114224	TRUE	FALSE	107	112	0.615561	0.236842	0.0675057	0.0800915
2	2	DS	22	ST	9.65133e-09	0.441963	188	249	246	144	68	0.00011708	TRUE	FALSE	107	127	0.227328	0.301088	0.297461	0.174123
5	28	EG	3	KT	9.78533e-09	0.249421	272	140	148	19	181	0.000118706	TRUE	FALSE	133	108	0.469775	0.241796	0.255613	0.0328152
1	1	EN	10	EK	1.03458e-08	28.7277	715	28	8	9	5	0.000125505	TRUE	FALSE	106	115	0.940789	0.0368421	0.0105263	0.0118421
3	25	GR	21	DE	1.03756e-08	15.7722	1555	723	3	22	123	0.000125866	TRUE	FALSE	130	126	0.675206	0.313938	0.00130265	0.00955276
1	3	IL	10	AK	1.0398e-08	12.8175	190	21	12	17	7	0.000126138	TRUE	FALSE	108	115	0.791667	0.0875	0.05	0.0708333
6	2	AG	4	AT	1.06487e-08	0.355403	233	526	86	69	188	0.00012918	TRUE	FALSE	107	109	0.254923	0.575492	0.0940919	0.0754923
1	5	DP	7	RT	1.09508e-08	14.5	58	16	7	28	28	0.000132845	TRUE	FALSE	110	112	0.53211	0.146789	0.0642202	0.256881
6	25	AG	3	IL	1.09803e-08	0.460415	601	873	157	105	210	0.000133202	TRUE	FALSE	130	108	0.346198	0.50288	0.0904378	0.0604839
5	22	AE	3	KN	1.18565e-08	0.413243	536	600	147	68	173	0.000143832	TRUE	FALSE	127	108	0.396743	0.444115	0.108808	0.0503331
6	10	HK	2	AG	1.18698e-08	0.351876	148	304	101	73	201	0.000143993	TRUE	FALSE	115	107	0.236422	0.485623	0.161342	0.116613
3	10	DE	26	AT	1.25188e-08	0.277137	215	536	55	38	105	0.000151865	TRUE	FALSE	115	131	0.254739	0.635071	0.0651659	0.0450237
3	3	FL	4	KQ	1.27657e-08	2.258	358	220	129	179	99	0.000154861	TRUE	FALSE	108	109	0.404063	0.248307	0.145598	0.202032
1	3	IL	5	AE	1.30269e-08	65535	183	87	0	17	7	0.00015803	TRUE	FALSE	108	110	0.637631	0.303136	0	0.0592334
12	6	DV	17	GS	1.31525e-08	20.7768	179	16	7	13	396	0.000159552	TRUE	FALSE	111	122	0.832558	0.0744186	0.0325581	0.0604651
6	7	KQ	3	IL	1.34518e-08	0.317612	172	317	82	48	195	0.000163183	TRUE	FALSE	112	108	0.277868	0.512116	0.132472	0.0775444
5	29	KT	3	KN	1.39313e-08	0.3926	315	325	158	64	182	0.000169001	TRUE	FALSE	134	108	0.365429	0.37703	0.183295	0.0742459
12	17	CG	19	EK	1.41197e-08	11.0489	321	69	8	19	405	0.000171286	TRUE	FALSE	122	124	0.769784	0.165468	0.0191847	0.0455635
1	5	DE	7	KT	1.50504e-08	0.101613	28	62	40	9	13	0.000182576	TRUE	FALSE	110	112	0.201439	0.446043	0.28777	0.0647482
5	29	KT	26	LS	1.50959e-08	3.32089	359	285	33	87	182	0.000183128	TRUE	FALSE	134	131	0.469895	0.373037	0.0431937	0.113874
12	19	DK	15	AS	1.5636e-08	0.168874	46	263	29	28	412	0.00018968	TRUE	FALSE	124	120	0.125683	0.718579	0.079235	0.0765027
11	14	AD	1	HK	1.61903e-08	7.03349	90	57	11	49	368	0.000196404	TRUE	FALSE	119	106	0.434783	0.275362	0.0531401	0.236715
1	6	FV	5	AT	1.62312e-08	11.3367	179	30	10	19	51	0.000196901	TRUE	FALSE	111	110	0.752101	0.12605	0.0420168	0.0798319
3	10	DQ	25	ER	1.83105e-08	3.26725	459	233	41	68	106	0.000222125	TRUE	FALSE	115	130	0.573034	0.290886	0.051186	0.0848939
3	21	DH	10	DE	1.84494e-08	0.176154	433	913	35	13	114	0.000223809	TRUE	FALSE	126	115	0.310617	0.65495	0.0251076	0.00932568
11	16	LV	15	HP	1.89208e-08	0.21777	125	287	46	23	374	0.000229528	TRUE	FALSE	121	120	0.259875	0.596674	0.0956341	0.047817
3	25	GQ	26	AT	1.90995e-08	0.132894	620	1287	29	8	122	0.000231696	TRUE	FALSE	130	131	0.31893	0.662037	0.0149177	0.00411523
2	28	FI	26	PT	1.98355e-08	0.379416	1811	2486	96	50	94	0.000240624	TRUE	FALSE	133	131	0.407607	0.559532	0.021607	0.0112537
2	2	DN	22	ST	1.99549e-08	3.47794	473	260	34	65	67	0.000242073	TRUE	FALSE	107	127	0.56851	0.3125	0.0408654	0.078125
2	7	FV	8	TV	2.02445e-08	0.455948	165	391	174	188	77	0.000245586	TRUE	FALSE	112	113	0.179739	0.425926	0.189542	0.204793
3	21	DH	25	EQ	2.04634e-08	8.87069	1029	319	8	22	114	0.000248241	TRUE	FALSE	126	130	0.746734	0.231495	0.00580552	0.0159652
1	5	DK	10	KT	2.12202e-08	0.0522541	17	244	12	9	14	0.000257422	TRUE	FALSE	110	115	0.0602837	0.865248	0.0425532	0.0319149
8	1	DQ	27	RV	2.1581e-08	11.3838	98	22	9	23	254	0.000261799	TRUE	FALSE	106	132	0.644737	0.144737	0.0592105	0.151316
8	1	DE	21	NS	2.18778e-08	0.124631	91	452	21	13	252	0.000265399	TRUE	FALSE	106	126	0.157712	0.783362	0.0363951	0.0225303
5	22	AE	28	EG	2.26542e-08	2.22806	913	545	100	133	173	0.000274819	TRUE	FALSE	127	133	0.539917	0.322295	0.0591366	0.0786517
3	20	IL	21	DE	2.32582e-08	22.4006	901	362	2	18	108	0.000282145	TRUE	FALSE	125	126	0.70226	0.282151	0.00155885	0.0140296
3	21	DE	25	EQ	2.37541e-08	7.58467	907	287	10	24	111	0.000288161	TRUE	FALSE	126	130	0.738599	0.233713	0.00814332	0.019544
3	26	AG	25	ER	2.43488e-08	6.24444	281	70	18	28	125	0.000295375	TRUE	FALSE	131	130	0.707809	0.176322	0.0453401	0.070529
5	26	LP	27	NT	2.50933e-08	2.37985	437	226	104	128	177	0.000304407	TRUE	FALSE	131	132	0.488268	0.252514	0.116201	0.143017
3	25	GR	26	GS	2.55398e-08	0.142158	497	1085	29	9	123	0.000309823	TRUE	FALSE	130	131	0.30679	0.669753	0.0179012	0.00555556
1	26	AS	5	EN	2.58562e-08	0.116576	365	606	31	6	64	0.000313661	TRUE	FALSE	131	110	0.362103	0.60119	0.030754	0.00595238
8	27	RV	25	EY	2.60691e-08	0.17743	64	146	42	17	279	0.000316244	TRUE	FALSE	132	130	0.237918	0.542751	0.156134	0.063197
8	23	IR	21	NS	2.8101e-08	0.100561	186	1603	15	13	265	0.000340894	TRUE	FALSE	128	126	0.102367	0.882223	0.00825537	0.00715465
1	6	FV	5	KT	2.81121e-08	8.76667	263	30	19	19	51	0.000341028	TRUE	FALSE	111	110	0.794562	0.0906344	0.0574018	0.0574018
1	9	LV	3	LM	2.84259e-08	5.07246	70	69	18	90	57	0.000344834	TRUE	FALSE	114	108	0.283401	0.279352	0.0728745	0.364372
12	19	DN	17	AG	2.90595e-08	0	29	360	7	0	410	0.000352521	TRUE	FALSE	124	122	0.0732323	0.909091	0.0176768	0
8	5	AG	27	GV	2.968e-08	5.13712	159	47	27	41	259	0.000360048	TRUE	FALSE	110	132	0.580292	0.171533	0.0985401	0.149635
5	9	AS	3	KN	3.00221e-08	0.434254	431	484	162	79	171	0.000364197	TRUE	FALSE	114	108	0.372837	0.418685	0.140138	0.0683391
12	15	AS	19	DK	3.1248e-08	7.28205	426	117	12	24	400	0.00037907	TRUE	FALSE	120	124	0.735751	0.202073	0.0207254	0.0414508
1	9	LV	3	IV	3.15168e-08	0.20474	83	222	42	23	57	0.00038233	TRUE	FALSE	114	108	0.224324	0.6	0.113514	0.0621622
1	5	KQ	7	RT	3.28198e-08	10.8571	76	29	7	29	41	0.000398137	TRUE	FALSE	110	112	0.539007	0.205674	0.0496454	0.205674
1	3	LM	10	AK	3.55859e-08	15.12	216	25	8	14	10	0.000431692	TRUE	FALSE	108	115	0.821293	0.095057	0.0304183	0.0532319
3	25	EQ	24	AS	3.63965e-08	0.348505	364	744	73	52	119	0.000441526	TRUE	FALSE	130	129	0.295215	0.603406	0.0592052	0.0421736
1	5	NT	6	FI	3.7794e-08	0.0369089	8	51	17	4	45	0.000458479	TRUE	FALSE	110	111	0.1	0.6375	0.2125	0.05
6	1	CT	7	KL	3.8588e-08	3.30435	171	63	69	84	186	0.00046811	TRUE	FALSE	106	112	0.44186	0.162791	0.178295	0.217054
8	27	RV	1	DQ	3.88605e-08	10.7817	143	21	12	19	279	0.000471417	TRUE	FALSE	132	106	0.733333	0.107692	0.0615385	0.0974359
11	1	HK	17	EP	3.92125e-08	15.1235	147	81	3	25	344	0.000475686	TRUE	FALSE	106	122	0.574219	0.316406	0.0117188	0.0976562
3	1	IL	21	DE	3.94061e-08	5.56721	1132	610	12	36	98	0.000478036	TRUE	FALSE	106	126	0.632402	0.340782	0.00670391	0.0201117
1	5	PT	10	EK	4.05243e-08	37.4286	131	2	21	12	47	0.0004916	TRUE	FALSE	110	115	0.789157	0.0120482	0.126506	0.0722892
3	26	AT	10	DE	4.06308e-08	0.141636	580	1365	27	9	126	0.000492892	TRUE	FALSE	131	115	0.292781	0.689046	0.0136295	0.00454316
8	1	DH	25	EY	4.11703e-08	4.28256	83	44	37	84	253	0.000499437	TRUE	FALSE	106	130	0.334677	0.177419	0.149194	0.33871
8	24	LV	21	NS	4.14283e-08	0.256829	212	937	37	42	269	0.000502566	TRUE	FALSE	129	126	0.172638	0.763029	0.0301303	0.034202
12	4	NR	15	AS	4.2971e-08	0.148098	33	205	25	23	390	0.000521281	TRUE	FALSE	109	120	0.115385	0.716783	0.0874126	0.0804196
2	2	DN	28	FV	4.43887e-08	0.194672	119	389	33	21	67	0.000538479	TRUE	FALSE	107	133	0.211744	0.692171	0.0587189	0.0373665
2	2	DS	28	FV	4.50241e-08	0.330769	45	234	100	172	68	0.000546188	TRUE	FALSE	107	133	0.0816697	0.424682	0.181488	0.31216
6	9	FL	3	IL	4.52559e-08	0.346632	2504	3802	76	40	199	0.000548999	TRUE	FALSE	114	108	0.38991	0.592027	0.0118343	0.00622859
11	16	IL	6	QS	4.88609e-08	0.219629	70	48	166	25	372	0.000592732	TRUE	FALSE	121	111	0.226537	0.15534	0.537217	0.0809061
3	4	QR	25	GR	5.07642e-08	4.30737	341	133	25	42	102	0.000615821	TRUE	FALSE	109	130	0.630314	0.245841	0.0462107	0.077634
3	7	KM	25	GR	5.1548e-08	3.38834	397	190	37	60	103	0.000625328	TRUE	FALSE	112	130	0.580409	0.277778	0.0540936	0.0877193
5	27	NT	9	AS	5.34301e-08	0.429868	265	439	132	94	180	0.00064816	TRUE	FALSE	132	114	0.284946	0.472043	0.141935	0.101075
11	17	EP	16	IL	5.60159e-08	8.61995	246	106	7	26	378	0.000679529	TRUE	FALSE	122	121	0.638961	0.275325	0.0181818	0.0675325
1	9	IV	3	MV	5.73488e-08	0.198869	104	388	31	23	56	0.000695699	TRUE	FALSE	114	108	0.190476	0.710623	0.0567766	0.0421245
3	26	ST	10	DE	5.73652e-08	0.191206	469	1010	34	14	129	0.000695897	TRUE	FALSE	131	115	0.307138	0.661428	0.0222659	0.0091683
12	19	EK	15	AS	5.82323e-08	0.163869	82	417	24	20	413	0.000706417	TRUE	FALSE	124	120	0.151013	0.767956	0.0441989	0.0368324
3	25	EG	26	AT	5.94292e-08	0.0936077	333	847	21	5	120	0.000720936	TRUE	FALSE	130	131	0.276119	0.702322	0.0174129	0.00414594
2	7	FV	6	CS	6.0954e-08	0.494904	279	406	218	157	77	0.000739433	TRUE	FALSE	112	111	0.263208	0.383019	0.20566	0.148113
1	7	RT	5	DK	6.46233e-08	9.52778	49	27	8	42	54	0.000783946	TRUE	FALSE	112	110	0.388889	0.214286	0.0634921	0.333333
2	9	EK	28	FV	6.49978e-08	0.324256	69	193	86	78	84	0.000788488	TRUE	FALSE	114	133	0.161972	0.453052	0.201878	0.183099
9	6	DE	3	KN	6.59841e-08	0.6717	728	1422	532	698	294	0.000800454	TRUE	FALSE	111	108	0.215385	0.42071	0.157396	0.206509
12	19	DK	4	KN	6.6975e-08	0.103622	47	127	25	7	412	0.000812474	TRUE	FALSE	124	109	0.228155	0.616505	0.121359	0.0339806
2	28	FL	2	GN	6.71552e-08	0.239264	88	305	41	34	95	0.00081466	TRUE	FALSE	133	107	0.188034	0.651709	0.0876068	0.0726496
3	8	IV	7	KM	6.9012e-08	2.20152	348	205	128	166	104	0.000837185	TRUE	FALSE	113	112	0.410862	0.242031	0.151122	0.195986
5	29	KT	30	DN	6.97452e-08	0.44789	264	580	125	123	182	0.000846079	TRUE	FALSE	134	135	0.241758	0.531136	0.114469	0.112637
5	27	NT	3	KN	7.03598e-08	0.395981	268	288	141	60	180	0.000853535	TRUE	FALSE	132	108	0.354029	0.380449	0.186262	0.0792602
6	22	FY	1	ST	7.34055e-08	2.83034	456	261	50	81	206	0.000890482	TRUE	FALSE	127	106	0.537736	0.307783	0.0589623	0.0955189
3	4	QR	21	DQ	7.39603e-08	4.25731	294	189	19	52	102	0.000897212	TRUE	FALSE	109	126	0.530686	0.341155	0.034296	0.0938628
6	10	HK	25	AG	7.55296e-08	0.375673	157	295	102	72	201	0.000916249	TRUE	FALSE	115	130	0.250799	0.471246	0.162939	0.115016
1	3	LM	5	AE	7.72212e-08	65535	178	101	0	17	10	0.000936771	TRUE	FALSE	108	110	0.601351	0.341216	0	0.0574324
3	26	AG	21	DH	7.74896e-08	9.06536	365	85	9	19	125	0.000940026	TRUE	FALSE	131	126	0.763598	0.177824	0.0188285	0.039749
1	30	FL	5	EH	7.86416e-08	0.180556	172	344	36	13	65	0.000954001	TRUE	FALSE	135	110	0.304425	0.60885	0.0637168	0.0230088
6	7	MQ	4	AT	7.87573e-08	0.273973	60	146	69	46	198	0.000955404	TRUE	FALSE	112	109	0.186916	0.454829	0.214953	0.143302
1	6	FV	5	NT	7.87821e-08	10.07	159	30	10	19	51	0.000955705	TRUE	FALSE	111	110	0.729358	0.137615	0.0458716	0.087156
8	26	AS	21	NS	8.09633e-08	0.0910165	77	846	13	13	273	0.000982166	TRUE	FALSE	131	126	0.081138	0.891465	0.0136986	0.0136986
1	10	AK	5	EK	8.14501e-08	0.0860963	46	220	17	7	60	0.000988072	TRUE	FALSE	115	110	0.158621	0.758621	0.0586207	0.0241379
1	26	AS	10	ET	8.36303e-08	5.25992	4032	1482	15	29	64	0.00101452	TRUE	FALSE	131	115	0.725441	0.266643	0.00269881	0.0052177
1	5	DP	26	AS	9.34807e-08	0.156008	21	72	43	23	28	0.00113401	TRUE	FALSE	110	131	0.132075	0.45283	0.27044	0.144654
2	9	EN	8	TV	9.40717e-08	5.08873	975	479	14	35	85	0.00114118	TRUE	FALSE	114	113	0.648703	0.318696	0.0093147	0.0232868
6	24	SY	1	ST	9.54429e-08	3.59425	413	203	30	53	209	0.00115782	TRUE	FALSE	129	106	0.590844	0.290415	0.0429185	0.0758226
1	5	NT	26	AS	9.69923e-08	0.0650155	6	68	19	14	45	0.00117661	TRUE	FALSE	110	131	0.0560748	0.635514	0.17757	0.130841
3	10	DQ	21	DH	1.01712e-07	3.99932	841	384	23	42	106	0.00123386	TRUE	FALSE	115	126	0.651938	0.297674	0.0178295	0.0325581
12	19	EK	2	LS	1.03291e-07	0.0666	111	250	20	3	413	0.00125302	TRUE	FALSE	124	107	0.289062	0.651042	0.0520833	0.0078125
6	7	KL	2	AG	1.05261e-07	0.37265	234	456	84	61	193	0.00127692	TRUE	FALSE	112	107	0.28024	0.546108	0.100599	0.0730539
2	2	NS	8	TV	1.08058e-07	3.12887	420	323	32	77	71	0.00131085	TRUE	FALSE	107	113	0.492958	0.379108	0.0375587	0.0903756
1	5	PT	10	AK	1.08169e-07	51	51	2	6	12	47	0.0013122	TRUE	FALSE	110	115	0.71831	0.028169	0.084507	0.169014
12	18	IL	17	GS	1.09803e-07	15.6388	403	67	5	13	408	0.00133202	TRUE	FALSE	123	122	0.82582	0.137295	0.0102459	0.0266393
11	16	IL	13	GR	1.12123e-07	4.29722	91	40	36	68	372	0.00136016	TRUE	FALSE	121	118	0.387234	0.170213	0.153191	0.289362
8	1	DH	23	RV	1.14131e-07	0.133097	15	49	46	20	253	0.00138452	TRUE	FALSE	106	128	0.115385	0.376923	0.353846	0.153846
12	6	DV	17	AG	1.1816e-07	0.0698324	25	179	14	7	396	0.00143339	TRUE	FALSE	111	122	0.111111	0.795556	0.0622222	0.0311111
1	26	AS	5	DH	1.18558e-07	0.048339	227	1174	12	3	64	0.00143822	TRUE	FALSE	131	110	0.160311	0.829096	0.00847458	0.00211864
2	2	GS	8	IT	1.20648e-07	0.320876	645	1555	53	41	70	0.00146358	TRUE	FALSE	107	113	0.281168	0.677855	0.0231037	0.0178727
3	25	ER	21	EH	1.21585e-07	5.10685	198	59	23	35	121	0.00147495	TRUE	FALSE	130	126	0.628571	0.187302	0.0730159	0.111111
8	22	IL	1	EH	1.21832e-07	0.114328	362	826	23	6	262	0.00147794	TRUE	FALSE	127	106	0.297453	0.678718	0.0188989	0.00493016
1	10	AT	9	LV	1.28522e-07	0.179508	25	71	51	26	61	0.0015591	TRUE	FALSE	115	114	0.144509	0.410405	0.294798	0.150289
12	3	FI	17	GS	1.29852e-07	28.1667	338	27	4	9	384	0.00157523	TRUE	FALSE	108	122	0.89418	0.0714286	0.010582	0.0238095
5	28	EG	21	KR	1.3081e-07	0.436013	262	382	140	89	181	0.00158685	TRUE	FALSE	133	126	0.300115	0.437572	0.160367	0.101947
12	3	FV	17	AG	1.41409e-07	0.0976264	43	323	15	11	385	0.00171543	TRUE	FALSE	108	122	0.109694	0.82398	0.0382653	0.0280612
11	1	HK	17	AP	1.42257e-07	14.0947	137	81	3	25	344	0.00172572	TRUE	FALSE	106	122	0.556911	0.329268	0.0121951	0.101626
3	1	IL	25	GR	1.45383e-07	4.81221	1230	426	18	30	98	0.00176364	TRUE	FALSE	106	130	0.721831	0.25	0.0105634	0.0176056
3	25	EQ	26	GT	1.46866e-07	0.186029	70	439	24	28	119	0.00178164	TRUE	FALSE	130	131	0.124777	0.782531	0.0427807	0.0499109
12	18	IL	15	AS	1.50013e-07	0.145696	133	639	20	14	408	0.00181981	TRUE	FALSE	123	120	0.165012	0.792804	0.0248139	0.0173697
3	26	ST	25	GR	1.51665e-07	14.0711	1062	478	3	19	129	0.00183984	TRUE	FALSE	131	130	0.679898	0.306018	0.00192061	0.0121639
1	5	DK	10	AK	1.51919e-07	15.6863	200	17	9	12	14	0.00184293	TRUE	FALSE	110	115	0.840336	0.0714286	0.0378151	0.0504202
6	9	FL	4	AT	1.63804e-07	0.312051	973	2521	47	38	199	0.0019871	TRUE	FALSE	114	109	0.271864	0.704387	0.0131322	0.0106175
3	25	GQ	3	FL	1.67038e-07	3.5277	2131	1334	24	53	122	0.00202633	TRUE	FALSE	130	108	0.601637	0.376623	0.00677583	0.0149633
6	1	CS	10	KN	1.67617e-07	0.294553	675	1609	47	33	185	0.00203337	TRUE	FALSE	106	115	0.285533	0.680626	0.0198816	0.0139594
5	29	KT	9	AS	1.70601e-07	0.462628	288	556	131	117	182	0.00206956	TRUE	FALSE	134	114	0.263736	0.509158	0.119963	0.107143
12	6	DI	4	NR	1.72884e-07	12.2778	104	16	9	17	394	0.00209726	TRUE	FALSE	111	109	0.712329	0.109589	0.0616438	0.116438
12	19	DK	17	CG	1.76055e-07	0.124667	33	250	18	17	412	0.00213572	TRUE	FALSE	124	122	0.103774	0.786164	0.0566038	0.0534591
3	20	LM	25	GQ	1.79063e-07	10.3563	1161	426	5	19	110	0.00217221	TRUE	FALSE	125	130	0.72067	0.264432	0.00310366	0.0117939
8	24	LV	25	EY	1.81112e-07	0.286607	328	821	46	33	269	0.00219707	TRUE	FALSE	129	130	0.267101	0.668567	0.0374593	0.026873
1	10	AK	5	ET	1.84492e-07	0.0584003	46	139	17	3	60	0.00223807	TRUE	FALSE	115	110	0.22439	0.678049	0.0829268	0.0146341
6	22	FY	25	AG	1.89073e-07	0.451701	345	543	128	91	206	0.00229364	TRUE	FALSE	127	130	0.311653	0.490515	0.115628	0.0822042
2	2	DS	6	AS	1.901e-07	2.18	232	200	116	218	68	0.00230611	TRUE	FALSE	107	111	0.302872	0.261097	0.151436	0.284595
1	6	FV	3	IM	1.9123e-07	0.288211	126	341	50	39	51	0.00231981	TRUE	FALSE	111	108	0.226619	0.613309	0.0899281	0.0701439
2	26	PT	9	KN	2.07609e-07	2.0656	340	152	209	193	91	0.00251851	TRUE	FALSE	131	114	0.380313	0.170022	0.233781	0.215884
1	6	FV	9	IV	2.08967e-07	0.312099	182	670	47	54	51	0.00253498	TRUE	FALSE	111	114	0.190976	0.703043	0.0493179	0.0566632
1	3	LV	5	ET	2.09134e-07	0	90	175	15	0	11	0.00253701	TRUE	FALSE	108	110	0.321429	0.625	0.0535714	0
5	9	AS	29	KT	2.10945e-07	2.03374	760	382	135	138	171	0.00255897	TRUE	FALSE	114	134	0.537102	0.269965	0.0954064	0.0975265
8	24	LV	26	CG	2.12905e-07	5.83243	513	119	17	23	269	0.00258276	TRUE	FALSE	129	131	0.763393	0.177083	0.0252976	0.0342262
6	10	HK	7	LQ	2.16977e-07	4.09879	184	59	35	46	201	0.00263215	TRUE	FALSE	115	112	0.567901	0.182099	0.108025	0.141975
5	27	NT	1	HY	2.17455e-07	2.6694	368	189	62	85	180	0.00263795	TRUE	FALSE	132	106	0.522727	0.268466	0.0880682	0.120739
11	1	KN	6	FQ	2.19182e-07	0.102163	17	64	26	10	347	0.0026589	TRUE	FALSE	106	111	0.145299	0.547009	0.222222	0.0854701
1	5	DQ	10	KT	2.22918e-07	0.101286	20	151	17	13	29	0.00270422	TRUE	FALSE	110	115	0.0995025	0.751244	0.0845771	0.0646766
1	5	EN	9	IV	2.23642e-07	8.57265	34	26	9	59	17	0.002713	TRUE	FALSE	110	114	0.265625	0.203125	0.0703125	0.460938
1	5	EN	9	LV	2.23642e-07	8.57265	34	26	9	59	17	0.002713	TRUE	FALSE	110	114	0.265625	0.203125	0.0703125	0.460938
6	4	ST	1	CT	2.28449e-07	0.318154	190	415	59	41	190	0.00277131	TRUE	FALSE	109	106	0.269504	0.588652	0.0836879	0.058156
1	6	FI	10	EK	2.29584e-07	0.231058	312	262	67	13	50	0.00278508	TRUE	FALSE	111	115	0.477064	0.400612	0.102446	0.0198777
1	30	FL	5	QT	2.33364e-07	0.152641	270	302	41	7	65	0.00283094	TRUE	FALSE	135	110	0.435484	0.487097	0.066129	0.0112903
2	26	PT	9	DE	2.37798e-07	0.500671	180	271	264	199	91	0.00288473	TRUE	FALSE	131	114	0.196937	0.296499	0.28884	0.217724
1	26	AS	5	EP	2.42172e-07	0.105362	365	447	31	4	64	0.00293779	TRUE	FALSE	131	110	0.430933	0.527745	0.0365998	0.00472255
1	6	FI	5	HT	2.42753e-07	7.8042	72	26	11	31	50	0.00294484	TRUE	FALSE	111	110	0.514286	0.185714	0.0785714	0.221429
2	5	FY	28	FV	2.49488e-07	0.351532	162	281	82	50	73	0.00302653	TRUE	FALSE	110	133	0.281739	0.488696	0.142609	0.0869565
4	7	IV	30	MT	2.50031e-07	13.6588	43	17	5	27	141	0.00303312	TRUE	FALSE	112	135	0.467391	0.184783	0.0543478	0.293478
8	27	GI	7	FL	2.53195e-07	4.89894	464	221	15	35	280	0.0030715	TRUE	FALSE	132	112	0.631293	0.30068	0.0204082	0.047619
11	17	PQ	6	QS	2.60182e-07	37.9101	241	89	1	14	380	0.00315627	TRUE	FALSE	122	111	0.698551	0.257971	0.00289855	0.0405797
12	6	DI	4	RS	2.61755e-07	0.0757268	16	87	17	7	394	0.00317535	TRUE	FALSE	111	109	0.125984	0.685039	0.133858	0.0551181
1	26	AS	5	AD	2.6588e-07	16.2026	1226	227	4	12	64	0.00322539	TRUE	FALSE	131	110	0.834581	0.154527	0.00272294	0.00816882
2	9	KN	8	TV	2.69048e-07	5.39861	1217	789	10	35	86	0.00326382	TRUE	FALSE	114	113	0.593369	0.38469	0.00487567	0.0170648
8	1	DQ	25	EY	2.74647e-07	0.219087	53	107	52	23	254	0.00333175	TRUE	FALSE	106	130	0.225532	0.455319	0.221277	0.0978723
2	9	EK	28	FI	2.79683e-07	0.338059	69	178	86	75	84	0.00339284	TRUE	FALSE	114	133	0.169118	0.436275	0.210784	0.183824
3	4	QR	25	GQ	2.93196e-07	3.96624	341	141	25	41	102	0.00355676	TRUE	FALSE	109	130	0.622263	0.257299	0.0456204	0.0748175
11	17	AE	16	IL	2.99016e-07	7.04334	65	17	19	35	375	0.00362736	TRUE	FALSE	122	121	0.477941	0.125	0.139706	0.257353
3	21	DQ	26	GT	3.04809e-07	0.233293	265	735	34	22	112	0.00369763	TRUE	FALSE	126	131	0.250947	0.696023	0.032197	0.0208333
2	5	FY	28	IL	3.24911e-07	2.32997	328	237	79	133	73	0.00394149	TRUE	FALSE	110	133	0.422136	0.305019	0.101673	0.171171
12	15	AS	4	KN	3.25799e-07	0.122951	180	488	21	7	400	0.00395227	TRUE	FALSE	120	109	0.258621	0.701149	0.0301724	0.0100575
12	15	AS	17	GS	3.35962e-07	12.4833	749	66	10	11	400	0.00407556	TRUE	FALSE	120	122	0.895933	0.0789474	0.0119617	0.0131579
8	21	NS	7	FL	3.36007e-07	0.155304	2518	6080	24	9	261	0.00407611	TRUE	FALSE	126	112	0.291739	0.704437	0.00278067	0.00104275
1	5	DQ	10	AK	3.40304e-07	10.455	123	20	10	17	29	0.00412823	TRUE	FALSE	110	115	0.723529	0.117647	0.0588235	0.1
6	7	KL	1	CT	3.49976e-07	0.309516	75	167	74	51	193	0.00424556	TRUE	FALSE	112	106	0.20436	0.455041	0.201635	0.138965
6	27	AC	4	AS	3.69011e-07	0.399628	376	772	78	64	212	0.00447647	TRUE	FALSE	132	109	0.291473	0.59845	0.0604651	0.0496124
1	3	IV	9	LV	3.73866e-07	0.199106	41	143	36	25	9	0.00453537	TRUE	FALSE	108	114	0.167347	0.583673	0.146939	0.102041
1	6	FI	5	ET	3.78537e-07	5.90734	109	26	22	31	50	0.00459204	TRUE	FALSE	111	110	0.579787	0.138298	0.117021	0.164894
11	4	KQ	17	PQ	3.81005e-07	0.0634921	12	45	21	5	354	0.00462197	TRUE	FALSE	109	122	0.144578	0.542169	0.253012	0.060241
11	17	EQ	13	GK	3.84261e-07	8.39167	53	30	8	38	379	0.00466148	TRUE	FALSE	122	118	0.410853	0.232558	0.0620155	0.294574
3	20	IL	25	GQ	3.96377e-07	9.76342	871	339	5	19	108	0.00480845	TRUE	FALSE	125	130	0.705835	0.274716	0.00405186	0.0153971
3	4	KR	26	GT	4.05279e-07	0.239589	43	155	44	38	101	0.00491645	TRUE	FALSE	109	131	0.153571	0.553571	0.157143	0.135714
11	16	IL	14	AD	4.06875e-07	3.65032	69	31	75	123	372	0.0049358	TRUE	FALSE	121	119	0.231544	0.104027	0.251678	0.412752
3	8	IV	24	AS	4.16803e-07	0.473558	198	355	159	135	104	0.00505624	TRUE	FALSE	113	129	0.233766	0.419126	0.187721	0.159386
6	3	IL	7	KQ	4.22629e-07	2.53801	196	84	114	124	189	0.00512691	TRUE	FALSE	108	112	0.378378	0.162162	0.220077	0.239382
5	26	PS	23	AS	4.28622e-07	0.416338	97	214	135	124	179	0.00519962	TRUE	FALSE	131	128	0.170175	0.375439	0.236842	0.217544
3	10	DE	25	EQ	4.31049e-07	3.07377	319	162	41	64	105	0.00522905	TRUE	FALSE	115	130	0.544369	0.276451	0.0699659	0.109215
3	20	LM	21	DE	4.34927e-07	32.2866	1059	492	1	15	110	0.0052761	TRUE	FALSE	125	126	0.675814	0.313976	0.000638162	0.00957243
5	27	NT	3	KT	4.4017e-07	0.321066	268	148	141	25	180	0.0053397	TRUE	FALSE	132	108	0.460481	0.254296	0.242268	0.0429553
8	27	RV	1	DH	4.48938e-07	10.0351	143	19	12	16	279	0.00544607	TRUE	FALSE	132	106	0.752632	0.1	0.0631579	0.0842105
4	2	GS	10	LP	4.49346e-07	16.1143	94	35	3	18	135	0.00545102	TRUE	FALSE	107	115	0.626667	0.233333	0.02	0.12
1	5	AE	7	RT	4.59901e-07	5.10459	207	56	21	29	20	0.00557906	TRUE	FALSE	110	112	0.661342	0.178914	0.0670927	0.0926518
8	27	GI	25	EY	4.80921e-07	4.5784	536	149	22	28	280	0.00583405	TRUE	FALSE	132	130	0.729252	0.202721	0.029932	0.0380952
12	17	CG	15	AS	4.87639e-07	0.163743	112	648	19	18	405	0.00591555	TRUE	FALSE	122	120	0.140527	0.813049	0.0238394	0.0225847
6	7	KQ	1	ST	4.88514e-07	3.67769	271	131	27	48	195	0.00592616	TRUE	FALSE	112	106	0.568134	0.274633	0.0566038	0.100629
12	3	FV	15	AS	4.89713e-07	0.198998	81	424	24	25	385	0.0059407	TRUE	FALSE	108	120	0.146209	0.765343	0.0433213	0.0451264
5	1	HY	3	KN	4.96399e-07	0.395784	314	316	118	47	166	0.00602182	TRUE	FALSE	106	108	0.394969	0.397484	0.148428	0.0591195
12	15	AS	4	NR	5.02284e-07	9.04689	488	131	7	17	400	0.00609321	TRUE	FALSE	120	109	0.758942	0.203733	0.0108865	0.0264386
1	5	HN	9	LV	5.04878e-07	9	162	66	6	22	36	0.00612467	TRUE	FALSE	110	114	0.632812	0.257812	0.0234375	0.0859375
11	1	KN	13	GR	5.13825e-07	0.111364	28	44	40	7	347	0.00623321	TRUE	FALSE	106	118	0.235294	0.369748	0.336134	0.0588235
12	19	EK	2	FS	5.14909e-07	0.0788571	138	250	21	3	413	0.00624636	TRUE	FALSE	124	107	0.334951	0.606796	0.0509709	0.00728155
12	4	NR	17	AG	5.17433e-07	0.0613363	14	166	11	8	390	0.00627698	TRUE	FALSE	109	122	0.0703518	0.834171	0.0552764	0.040201
1	3	LV	5	AE	5.17575e-07	65535	159	90	0	15	11	0.0062787	TRUE	FALSE	108	110	0.602273	0.340909	0	0.0568182
3	1	IL	21	DQ	5.18472e-07	5.24074	1132	522	12	29	98	0.00628958	TRUE	FALSE	106	126	0.667847	0.307965	0.00707965	0.0171091
6	4	AS	9	FL	5.25117e-07	0.419387	947	2136	74	70	191	0.00637019	TRUE	FALSE	109	114	0.293461	0.661915	0.0229315	0.021692
2	7	FV	9	KN	5.32118e-07	2.45587	427	115	127	84	77	0.00645512	TRUE	FALSE	112	114	0.567065	0.152722	0.168659	0.111554
3	25	GQ	21	DE	5.3746e-07	6.0684	1399	666	9	26	122	0.00651993	TRUE	FALSE	130	126	0.66619	0.317143	0.00428571	0.012381
12	17	CS	3	FV	5.38521e-07	11.0323	114	31	6	18	406	0.00653279	TRUE	FALSE	122	108	0.674556	0.183432	0.035503	0.106509
1	5	DE	9	LV	5.50984e-07	7.32337	55	46	8	49	13	0.00668399	TRUE	FALSE	110	114	0.348101	0.291139	0.0506329	0.310127
2	25	IV	28	IV	5.65264e-07	2.10495	279	158	151	180	90	0.00685722	TRUE	FALSE	130	133	0.363281	0.205729	0.196615	0.234375
8	5	AG	26	GS	5.73991e-07	0.210027	31	108	41	30	259	0.00696308	TRUE	FALSE	110	131	0.147619	0.514286	0.195238	0.142857
2	28	FV	6	CS	5.76325e-07	0.345792	1190	1596	69	32	92	0.0069914	TRUE	FALSE	133	111	0.412193	0.552823	0.0239002	0.0110842
4	2	GS	10	IP	5.9397e-07	20.5714	80	35	2	18	135	0.00720545	TRUE	FALSE	107	115	0.592593	0.259259	0.0148148	0.133333
4	5	IM	1	AS	6.03746e-07	0.141137	34	73	33	10	139	0.00732405	TRUE	FALSE	110	106	0.226667	0.486667	0.22	0.0666667
5	23	AS	29	KT	6.07835e-07	2.06852	780	434	106	122	174	0.00737364	TRUE	FALSE	128	134	0.540915	0.300971	0.073509	0.0846047
12	17	AG	15	AS	6.12185e-07	0.162485	136	837	18	18	404	0.00742641	TRUE	FALSE	122	120	0.134787	0.829534	0.0178394	0.0178394
12	17	GS	19	DN	6.23733e-07	29.0909	480	44	3	8	407	0.0075665	TRUE	FALSE	122	124	0.897196	0.082243	0.00560748	0.0149533
3	4	KR	25	GQ	6.31447e-07	3.55261	134	71	34	64	101	0.00766009	TRUE	FALSE	109	130	0.442244	0.234323	0.112211	0.211221
5	23	AS	3	KN	6.37354e-07	0.446024	495	488	141	62	174	0.00773174	TRUE	FALSE	128	108	0.417369	0.411467	0.118887	0.0522766
3	21	DQ	3	FL	6.62515e-07	2.65406	1333	861	42	72	112	0.00803697	TRUE	FALSE	126	108	0.577556	0.37305	0.0181976	0.0311958
11	17	AE	15	HP	6.64027e-07	0.209416	43	88	49	21	375	0.00805531	TRUE	FALSE	122	120	0.21393	0.437811	0.243781	0.104478
1	3	MV	5	DH	6.73381e-07	9.23295	65	8	22	25	12	0.00816879	TRUE	FALSE	108	110	0.541667	0.0666667	0.183333	0.208333
6	9	FL	10	HK	6.90405e-07	3.97364	1690	1143	16	43	199	0.0083753	TRUE	FALSE	114	115	0.584371	0.395228	0.0055325	0.0148686
1	5	EP	6	FI	7.09552e-07	0.052381	33	45	28	2	32	0.00860758	TRUE	FALSE	110	111	0.305556	0.416667	0.259259	0.0185185
1	5	HP	10	AK	7.1745e-07	106	106	3	2	6	37	0.00870339	TRUE	FALSE	110	115	0.905983	0.025641	0.017094	0.0512821
1	5	DE	9	IV	7.30051e-07	7.6087	50	46	7	49	13	0.00885625	TRUE	FALSE	110	114	0.328947	0.302632	0.0460526	0.322368
11	4	KQ	17	AP	7.30775e-07	12.0312	55	12	8	21	354	0.00886503	TRUE	FALSE	109	122	0.572917	0.125	0.0833333	0.21875
6	26	FY	9	FL	7.32101e-07	0.47942	114	373	153	240	211	0.00888111	TRUE	FALSE	131	114	0.129545	0.423864	0.173864	0.272727
3	26	AS	3	FL	7.501e-07	3.03625	574	372	31	61	124	0.00909946	TRUE	FALSE	131	108	0.552987	0.358382	0.0298651	0.0587669
1	5	DT	3	IV	7.59138e-07	6.20174	121	131	7	47	30	0.0092091	TRUE	FALSE	110	108	0.395425	0.428105	0.0228758	0.153595
12	2	FS	19	DK	7.93096e-07	8.81667	92	30	8	23	382	0.00962105	TRUE	FALSE	107	124	0.601307	0.196078	0.0522876	0.150327
6	1	CS	26	FY	8.04563e-07	2.38242	2565	1822	52	88	185	0.00976015	TRUE	FALSE	106	131	0.5666	0.402474	0.0114866	0.0194389
1	30	FL	5	AQ	8.24138e-07	4.84545	351	270	11	41	65	0.00999762	TRUE	FALSE	135	110	0.521545	0.401189	0.0163447	0.0609212
6	25	AG	24	SY	8.34254e-07	2.38021	643	303	74	83	210	0.0101203	FALSE	FALSE	130	129	0.582956	0.274705	0.0670898	0.0752493
5	26	LS	27	NT	8.37582e-07	2.60494	211	97	81	97	178	0.0101607	FALSE	FALSE	131	132	0.434156	0.199588	0.166667	0.199588
1	3	MV	7	RT	8.56561e-07	0.295688	43	110	78	59	12	0.0103909	FALSE	FALSE	108	112	0.148276	0.37931	0.268966	0.203448
12	19	DK	17	AG	8.58428e-07	0.0906667	16	250	12	17	412	0.0104136	FALSE	FALSE	124	122	0.0542373	0.847458	0.040678	0.0576271
5	9	AS	3	KT	8.58619e-07	0.375048	431	227	162	32	171	0.0104159	FALSE	FALSE	114	108	0.505869	0.266432	0.190141	0.0375587
12	18	IL	4	NR	8.61134e-07	21.0213	304	94	2	13	408	0.0104464	FALSE	FALSE	123	109	0.736077	0.227603	0.00484262	0.031477
3	7	KM	26	GT	8.66803e-07	0.325367	126	395	50	51	103	0.0105152	FALSE	FALSE	112	131	0.202572	0.635048	0.0803859	0.0819936
6	7	MQ	1	ST	8.67305e-07	3.03571	204	78	56	65	198	0.0105213	FALSE	FALSE	112	106	0.506203	0.193548	0.138958	0.16129
11	17	AQ	15	HP	8.75043e-07	6.23106	94	48	11	35	377	0.0106151	FALSE	FALSE	122	120	0.5	0.255319	0.0585106	0.18617
1	5	EK	7	RT	8.77534e-07	4.72593	264	81	20	29	16	0.0106454	FALSE	FALSE	110	112	0.670051	0.205584	0.0507614	0.0736041
3	10	EQ	25	GQ	8.77645e-07	3.81333	143	81	25	54	107	0.0106467	FALSE	FALSE	115	130	0.471947	0.267327	0.0825083	0.178218
5	31	DE	26	LP	8.87711e-07	3.79832	96	168	17	113	184	0.0107688	FALSE	FALSE	136	131	0.243655	0.426396	0.0431472	0.286802
5	26	LS	3	KT	8.96821e-07	0.189567	149	54	131	9	178	0.0108793	FALSE	FALSE	131	108	0.434402	0.157434	0.381924	0.0262391
1	6	FV	7	KT	9.60252e-07	3.00045	687	415	32	58	51	0.0116488	FALSE	FALSE	111	112	0.576342	0.348154	0.0268456	0.0486577
3	20	IL	10	DE	9.63604e-07	0.231559	372	756	34	16	108	0.0116895	FALSE	FALSE	125	115	0.315789	0.641766	0.0288625	0.0135823
12	19	DK	17	GS	9.77138e-07	14.7059	250	10	17	10	412	0.0118537	FALSE	FALSE	124	122	0.87108	0.0348432	0.0592334	0.0348432
1	5	HP	6	FV	1.01308e-06	0.0626722	91	121	24	2	37	0.0122897	FALSE	FALSE	110	111	0.382353	0.508403	0.10084	0.00840336
2	7	FV	2	GN	1.01848e-06	0.455114	137	269	141	126	77	0.0123552	FALSE	FALSE	112	107	0.203566	0.399703	0.20951	0.187221
1	26	AS	5	HQ	1.02727e-06	11.0802	1174	777	3	22	64	0.0124619	FALSE	FALSE	131	110	0.59413	0.393219	0.00151822	0.0111336
12	17	AG	19	DK	1.03553e-06	13.1259	443	81	5	12	404	0.012562	FALSE	FALSE	122	124	0.818854	0.149723	0.00924214	0.0221811
11	17	EP	16	LV	1.07915e-06	0.116484	106	175	26	5	378	0.0130911	FALSE	FALSE	122	121	0.339744	0.560897	0.0833333	0.0160256
3	25	GQ	21	DQ	1.09701e-06	5.99786	1399	622	9	24	122	0.0133079	FALSE	FALSE	130	126	0.68111	0.302824	0.00438169	0.0116845
9	2	AT	3	KN	1.10958e-06	0.590384	244	531	316	406	287	0.0134603	FALSE	FALSE	107	108	0.162993	0.354709	0.211089	0.271209
2	4	AP	9	EK	1.13569e-06	0.439367	612	1108	88	70	72	0.0137771	FALSE	FALSE	109	114	0.325879	0.589989	0.0468584	0.0372737
6	4	ST	10	KN	1.14024e-06	0.226786	254	480	35	15	190	0.0138322	FALSE	FALSE	109	115	0.32398	0.612245	0.0446429	0.0191327
12	18	IL	19	DK	1.16701e-06	10.8391	277	115	4	18	408	0.0141571	FALSE	FALSE	123	124	0.669082	0.277778	0.00966184	0.0434783
12	3	FI	15	AS	1.19821e-06	0.125942	79	460	15	11	384	0.0145354	FALSE	FALSE	108	120	0.139823	0.814159	0.0265487	0.019469
3	10	DQ	25	EQ	1.26961e-06	2.83305	459	245	41	62	106	0.0154016	FALSE	FALSE	115	130	0.568773	0.303594	0.0508055	0.0768278
1	6	FV	5	HT	1.29902e-06	7.77273	135	30	11	19	51	0.0157584	FALSE	FALSE	111	110	0.692308	0.153846	0.0564103	0.0974359
2	28	IV	2	GN	1.31924e-06	0.341095	107	195	74	46	93	0.0160037	FALSE	FALSE	133	107	0.253555	0.462085	0.175355	0.109005
11	15	HP	14	AD	1.32129e-06	5.77665	271	83	13	23	371	0.0160285	FALSE	FALSE	120	119	0.694872	0.212821	0.0333333	0.0589744
6	25	AG	4	AT	1.36795e-06	0.447433	314	470	109	73	210	0.0165946	FALSE	FALSE	130	109	0.325052	0.486542	0.112836	0.0755694
3	25	ER	26	AG	1.38286e-06	4.49672	269	67	25	28	121	0.0167755	FALSE	FALSE	130	131	0.691517	0.172237	0.0642674	0.0719794
3	10	DQ	25	EG	1.3958e-06	0.286174	459	978	41	25	106	0.0169324	FALSE	FALSE	115	130	0.305389	0.650699	0.0272788	0.0166334
2	6	CS	5	FY	1.4294e-06	0.632565	659	896	343	295	76	0.01734	FALSE	FALSE	111	110	0.300502	0.408573	0.156407	0.134519
12	14	IV	2	LS	1.46316e-06	0.228733	101	157	45	16	399	0.0177496	FALSE	FALSE	119	107	0.316614	0.492163	0.141066	0.0501567
6	10	KN	4	AS	1.46627e-06	0.334707	129	378	52	51	204	0.0177874	FALSE	FALSE	115	109	0.211475	0.619672	0.0852459	0.0836066
12	17	GS	4	NR	1.51298e-06	35.9586	474	145	1	11	407	0.018354	FALSE	FALSE	122	109	0.751189	0.229794	0.00158479	0.0174326
5	1	HY	27	NT	1.51767e-06	2.25041	474	291	76	105	166	0.0184109	FALSE	FALSE	106	132	0.501057	0.307611	0.0803383	0.110994
1	7	RT	5	EK	1.56804e-06	4.89712	85	27	27	42	54	0.0190219	FALSE	FALSE	112	110	0.469613	0.149171	0.149171	0.232044
3	21	EH	25	EG	1.56874e-06	4.48611	76	36	24	51	115	0.0190303	FALSE	FALSE	126	130	0.406417	0.192513	0.128342	0.272727
6	7	LQ	4	AS	1.57739e-06	0.342495	52	143	86	81	197	0.0191353	FALSE	FALSE	112	109	0.143646	0.395028	0.237569	0.223757
12	14	IV	15	AS	1.58565e-06	0.27381	69	287	36	41	399	0.0192355	FALSE	FALSE	119	120	0.159353	0.662818	0.0831409	0.0946882
2	2	DS	28	IL	1.61871e-06	2.18863	323	150	122	124	68	0.0196365	FALSE	FALSE	107	133	0.449235	0.208623	0.16968	0.172462
11	1	KQ	6	FQ	1.66186e-06	0.0919118	45	153	16	5	348	0.02016	FALSE	FALSE	106	111	0.205479	0.69863	0.0730594	0.0228311
11	17	AP	6	QS	1.66322e-06	65535	301	122	0	11	376	0.0201766	FALSE	FALSE	122	111	0.693548	0.281106	0	0.0253456
1	5	DE	6	FI	1.67789e-06	0.132053	55	49	51	6	13	0.0203545	FALSE	FALSE	110	111	0.341615	0.304348	0.31677	0.0372671
1	10	AE	30	FL	1.68681e-06	4.18202	2140	1194	15	35	59	0.0204627	FALSE	FALSE	115	135	0.632388	0.352837	0.00443262	0.0103428
11	6	FS	17	AP	1.7189e-06	10.1389	73	24	6	20	360	0.020852	FALSE	FALSE	111	122	0.593496	0.195122	0.0487805	0.162602
1	5	EK	7	KT	1.74694e-06	4.71399	237	81	18	29	16	0.0211921	FALSE	FALSE	110	112	0.649315	0.221918	0.0493151	0.0794521
1	6	FV	7	KR	1.75551e-06	3.17794	687	304	32	45	51	0.0212961	FALSE	FALSE	111	112	0.643258	0.284644	0.0299625	0.0421348
6	3	IL	7	KL	1.78331e-06	0.440846	196	312	114	80	189	0.0216333	FALSE	FALSE	108	112	0.279202	0.444444	0.162393	0.11396
2	22	CS	8	TV	1.79188e-06	2.44894	283	321	45	125	87	0.0217374	FALSE	FALSE	127	113	0.365633	0.414729	0.0581395	0.161499
8	26	GS	21	NS	1.81741e-06	0.0918164	20	501	10	23	276	0.0220471	FALSE	FALSE	131	126	0.0361011	0.904332	0.0180505	0.0415162
6	25	AG	10	KN	1.84585e-06	0.398097	238	475	73	58	210	0.0223921	FALSE	FALSE	130	115	0.281991	0.562796	0.0864929	0.0687204
6	24	SY	4	AS	1.84825e-06	0.349458	168	323	64	43	209	0.0224212	FALSE	FALSE	129	109	0.280936	0.540134	0.107023	0.0719064
6	3	IL	4	AT	1.86843e-06	0.482207	208	341	148	117	189	0.022666	FALSE	FALSE	108	109	0.255528	0.418919	0.181818	0.143735
1	7	KR	6	FI	1.88816e-06	4.29167	103	24	46	46	53	0.0229053	FALSE	FALSE	112	111	0.47032	0.109589	0.210046	0.210046
1	26	AS	5	EK	1.91675e-06	0.251023	365	985	31	21	64	0.0232521	FALSE	FALSE	131	110	0.260342	0.702568	0.0221113	0.0149786
6	4	AT	1	CT	1.92899e-06	0.362368	68	190	80	81	192	0.0234006	FALSE	FALSE	109	106	0.162291	0.453461	0.190931	0.193317
3	26	GS	25	ER	1.94161e-06	5.59327	554	160	13	21	127	0.0235536	FALSE	FALSE	131	130	0.740642	0.213904	0.0173797	0.0280749
6	7	MQ	1	CS	1.97932e-06	0.307451	56	204	50	56	198	0.0240111	FALSE	FALSE	112	106	0.153005	0.557377	0.136612	0.153005
1	5	AD	7	KR	1.995e-06	0.158908	237	360	29	7	19	0.0242014	FALSE	FALSE	110	112	0.374408	0.56872	0.0458136	0.0110585
3	20	LM	21	DQ	2.00791e-06	28.6216	1059	518	1	14	110	0.024358	FALSE	FALSE	125	126	0.665201	0.325377	0.000628141	0.00879397
2	2	DS	6	CS	2.11035e-06	1.89565	320	200	184	218	68	0.0256007	FALSE	FALSE	107	111	0.347072	0.21692	0.199566	0.236443
11	16	LV	6	FS	2.12729e-06	5.58545	144	75	11	32	374	0.0258061	FALSE	FALSE	121	111	0.549618	0.28626	0.0419847	0.122137
1	3	IL	5	AQ	2.14324e-06	65535	183	124	0	15	7	0.0259996	FALSE	FALSE	108	110	0.568323	0.385093	0	0.0465839
1	5	DT	10	ET	2.15582e-06	6.29715	221	67	11	21	30	0.0261522	FALSE	FALSE	110	115	0.690625	0.209375	0.034375	0.065625
3	10	EQ	25	GR	2.18396e-06	3.69266	143	79	25	51	107	0.0264936	FALSE	FALSE	115	130	0.479866	0.265101	0.0838926	0.171141
4	5	IM	7	IV	2.19116e-06	6.13757	80	27	14	29	139	0.026581	FALSE	FALSE	110	112	0.533333	0.18	0.0933333	0.193333
1	3	IL	5	EH	2.24385e-06	0.0362954	87	141	17	1	7	0.0272201	FALSE	FALSE	108	110	0.353659	0.573171	0.0691057	0.00406504
2	4	AP	6	AC	2.26741e-06	2.17486	1194	945	61	105	72	0.0275059	FALSE	FALSE	109	111	0.518004	0.409978	0.0264642	0.0455531
1	3	LV	30	FL	2.26766e-06	4.71762	829	392	13	29	11	0.027509	FALSE	FALSE	108	135	0.656374	0.310372	0.010293	0.0229612
8	27	IR	1	DQ	2.39771e-06	6.38018	227	52	13	19	278	0.0290867	FALSE	FALSE	132	106	0.729904	0.167203	0.0418006	0.0610932
2	26	PT	6	CS	2.43633e-06	0.586161	334	341	386	231	91	0.0295551	FALSE	FALSE	131	111	0.258514	0.263932	0.298762	0.178793
1	5	DE	7	KR	2.44291e-06	0.172131	28	61	40	15	13	0.0296349	FALSE	FALSE	110	112	0.194444	0.423611	0.277778	0.104167
3	4	KR	25	EQ	2.49527e-06	3.6403	105	71	26	64	101	0.0302702	FALSE	FALSE	109	130	0.394737	0.266917	0.0977444	0.240602
3	25	ER	10	DE	2.52344e-06	0.347608	222	482	53	40	121	0.0306118	FALSE	FALSE	130	115	0.278545	0.604768	0.0664994	0.0501882
1	10	KT	5	AQ	2.54303e-06	25.1659	295	211	1	18	63	0.0308495	FALSE	FALSE	115	110	0.561905	0.401905	0.00190476	0.0342857
3	20	IM	25	GR	2.55008e-06	2.9174	144	77	50	78	109	0.0309351	FALSE	FALSE	125	130	0.412607	0.22063	0.143266	0.223496
2	22	CS	2	GS	2.57046e-06	0.361479	153	295	66	46	87	0.0311823	FALSE	FALSE	127	107	0.273214	0.526786	0.117857	0.0821429
12	6	DI	17	GS	2.57229e-06	9.15385	153	18	13	14	394	0.0312044	FALSE	FALSE	111	122	0.772727	0.0909091	0.0656566	0.0707071
8	26	CS	21	NS	2.67307e-06	0.150806	306	1395	16	11	275	0.032427	FALSE	FALSE	131	126	0.177083	0.807292	0.00925926	0.00636574
2	8	IT	2	DS	2.80463e-06	0.375619	1289	1595	71	33	78	0.034023	FALSE	FALSE	113	107	0.431392	0.533802	0.0237617	0.0110442
1	6	FI	3	LM	2.82226e-06	4.35798	320	257	12	42	50	0.0342368	FALSE	FALSE	111	108	0.507132	0.40729	0.0190174	0.066561
2	22	ST	2	DS	2.83149e-06	0.349041	182	250	73	35	89	0.0343487	FALSE	FALSE	127	107	0.337037	0.462963	0.135185	0.0648148
3	26	GT	24	AS	2.89853e-06	0.204927	1424	2831	27	11	128	0.0351621	FALSE	FALSE	131	129	0.331703	0.659446	0.00628931	0.00256231
1	1	DE	10	EK	2.92043e-06	14.963	707	42	9	8	1	0.0354277	FALSE	FALSE	106	115	0.922977	0.0548303	0.0117493	0.0104439
1	7	KR	5	DK	2.9271e-06	11.0222	31	18	5	32	53	0.0355086	FALSE	FALSE	112	110	0.360465	0.209302	0.0581395	0.372093
1	10	KT	5	EK	3.04077e-06	0.127451	78	306	16	8	63	0.0368876	FALSE	FALSE	115	110	0.191176	0.75	0.0392157	0.0196078
1	5	DH	3	IV	3.04276e-06	6.3525	231	200	6	33	27	0.0369117	FALSE	FALSE	110	108	0.491489	0.425532	0.012766	0.0702128
1	7	RT	3	MV	3.05082e-06	0.281532	50	111	56	35	54	0.0370096	FALSE	FALSE	112	108	0.198413	0.440476	0.222222	0.138889
12	17	AG	6	NV	3.07481e-06	29.6279	294	129	1	13	404	0.0373005	FALSE	FALSE	122	111	0.672769	0.295195	0.00228833	0.0297483
2	28	LV	9	KN	3.09182e-06	2.33317	732	571	50	91	97	0.0375069	FALSE	FALSE	133	114	0.506925	0.395429	0.034626	0.0630194
6	7	KL	4	AT	3.11021e-06	0.339669	136	304	54	41	193	0.0377299	FALSE	FALSE	112	109	0.254206	0.568224	0.100935	0.0766355
3	10	DE	25	EG	3.11903e-06	0.296965	319	655	41	25	105	0.037837	FALSE	FALSE	115	130	0.306731	0.629808	0.0394231	0.0240385
1	5	ET	10	ET	3.13157e-06	6.16149	62	23	14	32	34	0.0379891	FALSE	FALSE	110	115	0.473282	0.175573	0.10687	0.244275
2	6	CS	2	DG	3.13449e-06	0.51294	429	388	194	90	76	0.0380245	FALSE	FALSE	111	107	0.389646	0.352407	0.176203	0.0817439
1	3	LM	5	EH	3.14125e-06	0.063542	101	187	17	2	10	0.0381065	FALSE	FALSE	108	110	0.32899	0.609121	0.0553746	0.00651466
2	28	IL	9	KN	3.15309e-06	2.40831	787	610	45	84	96	0.0382501	FALSE	FALSE	133	114	0.515727	0.399738	0.0294889	0.0550459
1	3	LM	5	ET	3.17465e-06	0.0380845	101	156	17	1	10	0.0385116	FALSE	FALSE	108	110	0.367273	0.567273	0.0618182	0.00363636
8	1	DH	27	GR	3.21624e-06	8.85207	17	13	13	88	253	0.0390162	FALSE	FALSE	106	132	0.129771	0.0992366	0.0992366	0.671756
3	3	FL	25	EQ	3.22487e-06	2.25	225	140	90	126	99	0.0391208	FALSE	FALSE	108	130	0.387263	0.240964	0.154905	0.216867
2	26	PT	22	CT	3.27573e-06	0.583726	252	320	371	275	91	0.0397379	FALSE	FALSE	131	127	0.206897	0.262726	0.304598	0.22578
1	10	KT	5	HQ	3.4486e-06	24.3981	286	211	1	18	63	0.041835	FALSE	FALSE	115	110	0.554264	0.408915	0.00193798	0.0348837
6	9	FL	10	KN	3.47676e-06	0.30253	1143	1933	43	22	199	0.0421766	FALSE	FALSE	114	115	0.363897	0.615409	0.0136899	0.00700414
2	2	DS	28	FL	3.477e-06	0.372	45	150	100	124	68	0.0421795	FALSE	FALSE	107	133	0.107399	0.357995	0.238663	0.295943
6	4	AS	3	IL	3.50711e-06	0.449491	1233	1850	86	58	191	0.0425448	FALSE	FALSE	109	108	0.382089	0.573288	0.0266501	0.0179733
3	20	LM	21	DH	3.6332e-06	26.7617	1059	554	1	14	110	0.0440744	FALSE	FALSE	125	126	0.650491	0.340295	0.000614251	0.00859951
12	19	DN	17	CG	3.83012e-06	0	48	360	6	0	410	0.0464632	FALSE	FALSE	124	122	0.115942	0.869565	0.0144928	0
2	2	DS	9	EK	3.87532e-06	0.447958	164	253	123	85	68	0.0470116	FALSE	FALSE	107	114	0.2624	0.4048	0.1968	0.136
11	16	LV	17	AP	3.96016e-06	0.190476	52	182	24	16	374	0.0480407	FALSE	FALSE	121	122	0.189781	0.664234	0.0875912	0.0583942
8	26	AC	27	GI	3.97833e-06	0.0756844	47	207	12	4	272	0.0482612	FALSE	FALSE	131	132	0.174074	0.766667	0.0444444	0.0148148
2	2	DN	28	IV	4.01994e-06	0.297995	276	389	50	21	67	0.0487659	FALSE	FALSE	107	133	0.375	0.528533	0.0679348	0.0285326
1	5	EQ	10	AK	4.11259e-06	7.28333	76	15	16	23	33	0.0498898	FALSE	FALSE	110	115	0.584615	0.115385	0.123077	0.176923
1	5	DN	10	EK	4.15578e-06	65535	108	0	7	5	15	0.0504137	FALSE	FALSE	110	115	0.9	0	0.0583333	0.0416667
2	22	CS	28	IL	4.1634e-06	2.35689	313	209	61	96	87	0.0505062	FALSE	FALSE	127	133	0.460972	0.307806	0.089838	0.141384
6	1	ST	10	HK	4.17453e-06	3.38473	1411	739	22	39	187	0.0506412	FALSE	FALSE	106	115	0.638173	0.334238	0.00995025	0.0176391
6	25	AG	1	CT	4.18572e-06	0.472837	211	398	111	99	210	0.050777	FALSE	FALSE	130	106	0.257631	0.485958	0.135531	0.120879
1	5	AE	7	KT	4.21784e-06	4.6062	169	56	19	29	20	0.0511666	FALSE	FALSE	110	112	0.619048	0.205128	0.0695971	0.106227
1	3	IL	5	ET	4.22344e-06	0.0387701	87	132	17	1	7	0.0512345	FALSE	FALSE	108	110	0.367089	0.556962	0.07173	0.00421941
12	19	EK	4	KN	4.27526e-06	0.114679	90	218	18	5	413	0.0518632	FALSE	FALSE	124	109	0.271903	0.65861	0.0543807	0.0151057
1	9	IV	6	FI	4.28529e-06	4.24892	453	132	21	26	56	0.0519848	FALSE	FALSE	114	111	0.716772	0.208861	0.0332278	0.0411392
2	25	IV	8	IT	4.33626e-06	1.91261	309	176	179	195	90	0.0526032	FALSE	FALSE	130	113	0.359721	0.204889	0.208382	0.227008
2	9	DK	2	GS	4.38217e-06	0.263728	292	692	32	20	83	0.0531601	FALSE	FALSE	114	107	0.281853	0.667954	0.030888	0.019305
2	22	CS	28	FI	4.42185e-06	0.357295	99	313	54	61	87	0.0536415	FALSE	FALSE	127	133	0.187856	0.593928	0.102467	0.11575
1	26	AS	5	AQ	4.46678e-06	8.67825	1226	777	4	22	64	0.0541865	FALSE	FALSE	131	110	0.604239	0.382947	0.00197141	0.0108428
6	1	CS	25	AG	4.59287e-06	0.448098	1795	2592	85	55	185	0.0557161	FALSE	FALSE	106	130	0.39651	0.572565	0.0187762	0.0121493
1	5	DT	1	EN	4.61262e-06	0.187202	37	140	24	17	30	0.0559557	FALSE	FALSE	110	106	0.169725	0.642202	0.110092	0.0779817
11	1	KN	17	EP	4.6155e-06	8.12903	42	31	6	36	347	0.0559906	FALSE	FALSE	106	122	0.365217	0.269565	0.0521739	0.313043
1	5	AQ	7	RT	4.6851e-06	0.111953	19	44	27	7	25	0.0568349	FALSE	FALSE	110	112	0.195876	0.453608	0.278351	0.0721649
1	5	DP	10	KT	4.69717e-06	0	0	20	21	14	28	0.0569814	FALSE	FALSE	110	115	0	0.363636	0.381818	0.254545
4	7	IV	30	IT	4.74869e-06	7.27941	55	17	12	27	141	0.0576064	FALSE	FALSE	112	135	0.495495	0.153153	0.108108	0.243243
12	4	RS	6	DI	4.77757e-06	8.88889	64	18	8	20	392	0.0579567	FALSE	FALSE	109	111	0.581818	0.163636	0.0727273	0.181818
1	5	AD	3	IV	4.83424e-06	5.83379	274	208	7	31	19	0.0586442	FALSE	FALSE	110	108	0.526923	0.4	0.0134615	0.0596154
12	15	AS	19	EN	4.83862e-06	8.5791	479	67	10	12	400	0.0586973	FALSE	FALSE	120	124	0.84331	0.117958	0.0176056	0.0211268
8	26	GS	27	GI	4.88079e-06	0.0899471	34	189	12	6	276	0.0592088	FALSE	FALSE	131	132	0.141079	0.784232	0.0497925	0.0248963
11	17	AE	16	LV	5.08271e-06	0.158601	17	49	35	16	375	0.0616583	FALSE	FALSE	122	121	0.145299	0.418803	0.299145	0.136752
1	5	HP	10	KT	5.10277e-06	0.0210084	3	119	6	5	37	0.0619017	FALSE	FALSE	110	115	0.0225564	0.894737	0.0451128	0.037594
1	5	KN	26	AS	5.13446e-06	0.104261	59	463	11	9	18	0.0622861	FALSE	FALSE	110	131	0.108856	0.854244	0.0202952	0.0166052
2	2	DS	28	IV	5.24919e-06	1.94606	323	234	122	172	68	0.0636779	FALSE	FALSE	107	133	0.379553	0.274971	0.143361	0.202115
1	3	MV	5	HP	5.40678e-06	0.103784	8	37	25	12	12	0.0655896	FALSE	FALSE	108	110	0.097561	0.45122	0.304878	0.146341
12	18	IL	19	EK	5.50804e-06	7.15528	320	115	7	18	408	0.066818	FALSE	FALSE	123	124	0.695652	0.25	0.0152174	0.0391304
1	5	EQ	10	KT	5.62036e-06	0.148597	15	79	23	18	33	0.0681805	FALSE	FALSE	110	115	0.111111	0.585185	0.17037	0.133333
3	21	DE	26	GT	5.87675e-06	0.218947	312	798	25	14	111	0.0712909	FALSE	FALSE	126	131	0.27154	0.694517	0.0217581	0.0121845
1	5	AP	6	FI	5.9959e-06	0.0838284	127	303	15	3	24	0.0727363	FALSE	FALSE	110	111	0.283482	0.676339	0.0334821	0.00669643
2	6	AS	2	GS	6.04056e-06	2.28484	300	202	65	100	75	0.073278	FALSE	FALSE	111	107	0.449775	0.302849	0.0974513	0.149925
4	2	GR	8	DS	6.05696e-06	0.045584	16	54	13	2	134	0.0734769	FALSE	FALSE	107	113	0.188235	0.635294	0.152941	0.0235294
2	22	CS	2	GN	6.1213e-06	0.366477	153	272	66	43	87	0.0742575	FALSE	FALSE	127	107	0.286517	0.509363	0.123596	0.0805243
8	5	AG	27	GR	6.19555e-06	3.65825	159	66	27	41	259	0.0751582	FALSE	FALSE	110	132	0.542662	0.225256	0.0921502	0.139932
2	22	CS	8	IT	6.22337e-06	0.420028	280	283	106	45	87	0.0754957	FALSE	FALSE	127	113	0.392157	0.396359	0.148459	0.0630252
11	17	PQ	6	CF	6.30152e-06	6.32273	107	55	8	26	380	0.0764438	FALSE	FALSE	122	111	0.545918	0.280612	0.0408163	0.132653
2	8	TV	26	PT	6.41711e-06	0.529935	2129	2989	125	93	80	0.077846	FALSE	FALSE	113	131	0.398988	0.560157	0.0234258	0.0174288
2	6	AC	28	FL	6.42134e-06	0.396787	59	159	101	108	74	0.0778973	FALSE	FALSE	111	133	0.138173	0.372365	0.236534	0.252927
1	30	FL	5	HQ	6.42367e-06	4.01823	344	270	13	41	65	0.0779255	FALSE	FALSE	135	110	0.51497	0.404192	0.0194611	0.0613772
4	5	LM	30	LT	6.42426e-06	9.98889	31	15	6	29	140	0.0779327	FALSE	FALSE	110	135	0.382716	0.185185	0.0740741	0.358025
1	5	DQ	7	KR	6.51639e-06	0.140156	172	236	26	5	29	0.0790504	FALSE	FALSE	110	112	0.3918	0.537585	0.0592255	0.0113895
5	31	DE	26	LS	6.59646e-06	3.5146	96	143	17	89	184	0.0800217	FALSE	FALSE	136	131	0.278261	0.414493	0.0492754	0.257971
12	4	KN	17	GS	6.6351e-06	7.22078	139	14	22	16	387	0.0804904	FALSE	FALSE	109	122	0.727749	0.0732984	0.115183	0.0837696
12	17	AG	6	IN	6.67083e-06	0.0403628	178	294	15	1	404	0.0809239	FALSE	FALSE	122	111	0.364754	0.602459	0.0307377	0.00204918
9	3	KN	6	DE	6.77689e-06	1.39704	1571	712	766	485	291	0.0822104	FALSE	FALSE	108	111	0.444539	0.201471	0.216752	0.137238
1	5	HP	10	EK	6.99168e-06	32.7059	278	3	17	6	37	0.0848161	FALSE	FALSE	110	115	0.914474	0.00986842	0.0559211	0.0197368
11	1	HK	16	LV	6.9992e-06	0.0462653	166	156	23	1	344	0.0849072	FALSE	FALSE	106	121	0.479769	0.450867	0.066474	0.00289017
3	24	AS	25	EQ	7.1647e-06	2.98468	1202	676	28	47	117	0.0869149	FALSE	FALSE	129	130	0.615463	0.346134	0.0143369	0.0240655
1	6	FI	5	PQ	7.28575e-06	14.1088	244	147	2	17	50	0.0883834	FALSE	FALSE	111	110	0.595122	0.358537	0.00487805	0.0414634
3	20	IL	25	GR	7.28843e-06	8.29524	871	336	5	16	108	0.088416	FALSE	FALSE	125	130	0.709283	0.273616	0.00407166	0.0130293
2	8	IV	9	DE	7.36347e-06	0.448079	83	188	134	136	79	0.0893262	FALSE	FALSE	113	114	0.15342	0.347505	0.247689	0.251386
3	21	DQ	26	GS	7.36465e-06	0.298498	265	705	34	27	112	0.0893405	FALSE	FALSE	126	131	0.257032	0.683802	0.0329777	0.0261882
3	26	AT	25	GQ	7.4296e-06	11.6249	1532	615	3	14	126	0.0901285	FALSE	FALSE	131	130	0.707948	0.284196	0.00138632	0.0064695
3	26	AS	25	ER	7.55125e-06	4.13333	216	90	18	31	124	0.0916043	FALSE	FALSE	131	130	0.608451	0.253521	0.0507042	0.0873239
1	6	FI	5	HP	7.64307e-06	0.0536513	72	244	11	2	50	0.092718	FALSE	FALSE	111	110	0.218845	0.741641	0.0334347	0.00607903
12	3	FV	4	KN	7.7746e-06	0.148333	89	210	20	7	385	0.0943137	FALSE	FALSE	108	109	0.273006	0.644172	0.0613497	0.0214724
1	3	LV	10	AK	7.81434e-06	7.11752	214	41	11	15	11	0.0947958	FALSE	FALSE	108	115	0.761566	0.145907	0.0391459	0.0533808
8	24	LV	1	EH	7.93867e-06	0.186644	173	403	23	10	269	0.096304	FALSE	FALSE	129	106	0.284072	0.661741	0.0377668	0.0164204
3	4	KR	25	GR	8.03164e-06	3.14296	134	79	34	63	101	0.0974318	FALSE	FALSE	109	130	0.432258	0.254839	0.109677	0.203226
12	15	AS	17	CG	8.04593e-06	0.159379	191	749	16	10	400	0.0976052	FALSE	FALSE	120	122	0.197723	0.775362	0.0165631	0.010352
1	3	IV	5	DK	8.06591e-06	10.3519	43	27	4	26	9	0.0978476	FALSE	FALSE	108	110	0.43	0.27	0.04	0.26
1	1	DE	30	FL	8.65582e-06	4.06364	1043	550	14	30	1	0.105004	FALSE	FALSE	106	135	0.637141	0.33598	0.00855223	0.0183262
5	29	KT	26	PS	8.809e-06	0.476974	200	285	128	87	182	0.106862	FALSE	FALSE	134	131	0.285714	0.407143	0.182857	0.124286
1	6	FV	5	PQ	8.83217e-06	9.52919	220	177	3	23	51	0.107143	FALSE	FALSE	111	110	0.520095	0.41844	0.0070922	0.0543735
2	28	IV	2	DN	8.90301e-06	0.389505	142	195	86	46	93	0.108002	FALSE	FALSE	133	107	0.302772	0.415778	0.183369	0.098081
8	26	GS	27	GV	9.10018e-06	0.0965909	34	176	12	6	276	0.110394	FALSE	FALSE	131	132	0.149123	0.77193	0.0526316	0.0263158
8	23	LV	1	EH	9.55676e-06	0.146341	18	41	33	11	267	0.115933	FALSE	FALSE	128	106	0.174757	0.398058	0.320388	0.106796
2	26	PT	28	FV	9.66059e-06	0.455211	151	430	81	105	91	0.117193	FALSE	FALSE	131	133	0.196871	0.560626	0.105606	0.136897
1	5	DE	6	FV	9.70191e-06	0.160617	55	47	51	7	13	0.117694	FALSE	FALSE	110	111	0.34375	0.29375	0.31875	0.04375
1	1	EN	30	FL	9.76026e-06	3.79845	980	516	16	32	5	0.118402	FALSE	FALSE	106	135	0.634715	0.334197	0.0103627	0.0207254
6	3	IL	7	KM	9.88102e-06	0.466346	196	306	114	83	189	0.119867	FALSE	FALSE	108	112	0.280401	0.437768	0.16309	0.118741
3	26	AS	24	AS	9.91619e-06	0.36894	280	666	49	43	124	0.120293	FALSE	FALSE	131	129	0.26975	0.641618	0.0472062	0.0414258
11	14	DG	6	CQ	9.9474e-06	0	112	672	6	0	370	0.120672	FALSE	FALSE	119	111	0.141772	0.850633	0.00759494	0
11	4	NQ	17	PQ	1.00136e-05	0.128571	17	35	34	9	355	0.121475	FALSE	FALSE	109	122	0.178947	0.368421	0.357895	0.0947368
5	30	DN	26	LP	1.01281e-05	2.8697	109	166	27	118	183	0.122864	FALSE	FALSE	135	131	0.259524	0.395238	0.0642857	0.280952
3	25	GR	24	AS	1.01762e-05	0.325712	1102	2493	38	28	123	0.123448	FALSE	FALSE	130	129	0.301011	0.680961	0.0103797	0.00764818
5	23	AS	3	KT	1.02149e-05	0.379939	495	231	141	25	174	0.123916	FALSE	FALSE	128	108	0.554933	0.258969	0.158072	0.0280269
11	17	EQ	13	GR	1.03727e-05	8.99107	53	14	8	19	379	0.125831	FALSE	FALSE	122	118	0.56383	0.148936	0.0851064	0.202128
3	1	IL	20	IL	1.04465e-05	0.27251	940	781	53	12	98	0.126726	FALSE	FALSE	106	125	0.526316	0.43729	0.0296753	0.00671892
2	9	DE	7	FV	1.05642e-05	2.40055	866	444	52	64	82	0.128154	FALSE	FALSE	114	112	0.607293	0.31136	0.0364656	0.0448808
1	7	KT	6	FI	1.05947e-05	0.278788	64	60	88	23	52	0.128524	FALSE	FALSE	112	111	0.27234	0.255319	0.374468	0.0978723
12	2	FS	19	DN	1.1065e-05	14.375	92	8	8	10	382	0.134229	FALSE	FALSE	107	124	0.779661	0.0677966	0.0677966	0.0847458
1	3	IM	9	LV	1.11367e-05	3.72128	156	59	27	38	8	0.135099	FALSE	FALSE	108	114	0.557143	0.210714	0.0964286	0.135714
8	5	AG	23	IR	1.11468e-05	3.48395	118	41	38	46	259	0.135222	FALSE	FALSE	110	128	0.485597	0.168724	0.156379	0.1893
1	5	PT	10	KT	1.11469e-05	0.0457516	2	51	12	14	47	0.135222	FALSE	FALSE	110	115	0.0253165	0.64557	0.151899	0.177215
6	27	AC	3	IL	1.12858e-05	0.521212	715	975	121	86	212	0.136908	FALSE	FALSE	132	108	0.376911	0.513969	0.0637849	0.0453347
9	3	KN	17	AI	1.14464e-05	0.640977	408	714	304	341	291	0.138856	FALSE	FALSE	108	122	0.2309	0.404075	0.172043	0.192982
3	7	KM	8	IV	1.16563e-05	1.96655	650	371	98	110	103	0.141402	FALSE	FALSE	112	113	0.528885	0.301871	0.0797396	0.0895037
6	1	CS	3	IL	1.20962e-05	0.469487	1629	2758	78	62	185	0.146738	FALSE	FALSE	106	108	0.359841	0.609233	0.01723	0.0136956
1	10	EK	5	EH	1.21425e-05	0.0391809	331	704	12	1	58	0.147301	FALSE	FALSE	115	110	0.31584	0.671756	0.0114504	0.000954198
11	15	HP	17	EQ	1.22565e-05	0.112764	127	265	17	4	371	0.148684	FALSE	FALSE	120	122	0.307506	0.641646	0.0411622	0.00968523
2	2	DG	28	FL	1.23292e-05	0.379887	90	211	64	57	66	0.149565	FALSE	FALSE	107	133	0.21327	0.5	0.151659	0.135071
11	6	FS	17	EP	1.25054e-05	9.66667	58	24	5	20	360	0.151703	FALSE	FALSE	111	122	0.542056	0.224299	0.046729	0.186916
6	10	KQ	9	FL	1.26373e-05	0.408383	403	668	65	44	200	0.153304	FALSE	FALSE	115	114	0.341525	0.566102	0.0550847	0.0372881
1	5	DE	10	EK	1.26585e-05	6.39098	68	19	14	25	13	0.15356	FALSE	FALSE	110	115	0.539683	0.150794	0.111111	0.198413
1	26	AS	5	DT	1.2798e-05	0.105562	227	896	12	5	64	0.155252	FALSE	FALSE	131	110	0.199123	0.785965	0.0105263	0.00438596
2	8	IV	9	DK	1.28966e-05	0.451429	83	177	134	129	79	0.156448	FALSE	FALSE	113	114	0.1587	0.338432	0.256214	0.246654
3	25	EQ	21	HQ	1.29405e-05	3.42857	96	57	28	57	119	0.156981	FALSE	FALSE	130	126	0.403361	0.239496	0.117647	0.239496
1	5	EH	7	KT	1.29481e-05	3.94145	153	61	21	33	31	0.157074	FALSE	FALSE	110	112	0.570896	0.227612	0.0783582	0.123134
1	6	FV	5	DT	1.30131e-05	5.66042	143	30	16	19	51	0.157862	FALSE	FALSE	111	110	0.6875	0.144231	0.0769231	0.0913462
5	27	NT	31	DE	1.30462e-05	0.506763	234	470	112	114	180	0.158263	FALSE	FALSE	132	136	0.251613	0.505376	0.12043	0.122581
6	4	AT	3	IL	1.31839e-05	0.509945	657	937	110	80	192	0.159933	FALSE	FALSE	109	108	0.368274	0.525224	0.0616592	0.044843
1	5	EN	7	RT	1.31892e-05	0.0999075	27	47	23	4	17	0.159998	FALSE	FALSE	110	112	0.267327	0.465347	0.227723	0.039604
1	10	EK	5	AE	1.34246e-05	25.1964	695	331	1	12	58	0.162854	FALSE	FALSE	115	110	0.668912	0.318576	0.000962464	0.0115496
3	26	AT	25	GR	1.34748e-05	11.3871	1532	583	3	13	126	0.163463	FALSE	FALSE	131	130	0.718911	0.27358	0.00140779	0.00610042
6	7	LQ	10	HK	1.3486e-05	0.317647	63	119	60	36	197	0.163599	FALSE	FALSE	112	115	0.226619	0.428058	0.215827	0.129496
2	8	TV	2	DS	1.36655e-05	0.399868	1214	1610	66	35	80	0.165776	FALSE	FALSE	113	107	0.415043	0.550427	0.0225641	0.0119658
3	4	QR	10	DE	1.37177e-05	0.404908	216	326	72	44	102	0.166409	FALSE	FALSE	109	115	0.328267	0.495441	0.109422	0.0668693
1	6	FI	9	IL	1.38355e-05	0.343853	152	421	42	40	50	0.167838	FALSE	FALSE	111	114	0.232061	0.642748	0.0641221	0.0610687
6	27	AC	10	KN	1.38573e-05	0.400812	292	568	59	46	212	0.168103	FALSE	FALSE	132	115	0.302591	0.588601	0.0611399	0.0476684
1	5	HP	3	IV	1.40636e-05	65535	128	127	0	17	37	0.170605	FALSE	FALSE	110	108	0.470588	0.466912	0	0.0625
1	5	PT	3	IV	1.40965e-05	7.92	66	75	4	36	47	0.171004	FALSE	FALSE	110	108	0.364641	0.414365	0.0220994	0.198895
1	10	ET	5	EH	1.41298e-05	0.041434	230	427	13	1	62	0.171409	FALSE	FALSE	115	110	0.342772	0.636364	0.0193741	0.00149031
11	1	HK	6	QS	1.42696e-05	65535	265	103	0	9	344	0.173104	FALSE	FALSE	106	111	0.702918	0.27321	0	0.0238727
11	17	EP	6	CQ	1.42877e-05	0	113	243	10	0	378	0.173324	FALSE	FALSE	122	111	0.308743	0.663934	0.0273224	0
3	20	IL	24	AS	1.45683e-05	0.288778	565	1500	30	23	108	0.176728	FALSE	FALSE	125	129	0.266761	0.708215	0.0141643	0.0108593
5	30	DN	29	KT	1.49588e-05	2.09105	274	152	100	116	183	0.181465	FALSE	FALSE	135	134	0.426791	0.23676	0.155763	0.180685
8	23	RV	1	EH	1.50026e-05	0.116167	121	372	14	5	268	0.181996	FALSE	FALSE	128	106	0.236328	0.726562	0.0273438	0.00976562
2	6	AC	2	DN	1.5095e-05	0.553866	211	287	223	168	74	0.183117	FALSE	FALSE	111	107	0.237345	0.322835	0.250844	0.188976
2	2	DG	8	TV	1.52024e-05	2.40179	1265	568	51	55	66	0.184421	FALSE	FALSE	107	113	0.652398	0.292935	0.0263022	0.0283651
5	1	HY	3	KT	1.58116e-05	0.31538	314	135	118	16	166	0.191811	FALSE	FALSE	106	108	0.538593	0.231561	0.202401	0.0274443
3	25	EQ	10	DE	1.58493e-05	0.388126	208	393	60	44	119	0.192267	FALSE	FALSE	130	115	0.295035	0.557447	0.0851064	0.0624113
2	6	CS	2	NS	1.5852e-05	1.75999	455	283	169	185	76	0.1923	FALSE	FALSE	111	107	0.416667	0.259158	0.154762	0.169414
3	24	AS	26	AG	1.62622e-05	2.80765	950	513	31	47	117	0.197277	FALSE	FALSE	129	131	0.616483	0.332901	0.0201168	0.0304997
1	9	IL	26	AS	1.62683e-05	0.375652	80	375	46	81	55	0.19735	FALSE	FALSE	114	131	0.137457	0.64433	0.0790378	0.139175
6	10	KN	25	AG	1.62814e-05	0.466169	281	485	87	70	204	0.19751	FALSE	FALSE	115	130	0.304442	0.52546	0.0942579	0.0758397
5	26	PS	22	AE	1.67177e-05	2.12494	212	99	130	129	179	0.202803	FALSE	FALSE	131	127	0.37193	0.173684	0.22807	0.226316
5	28	EG	31	DE	1.6873e-05	0.50395	195	449	106	123	181	0.204686	FALSE	FALSE	133	136	0.223368	0.514318	0.12142	0.140893
3	25	EG	3	FL	1.69031e-05	3.24865	1407	889	19	39	120	0.205051	FALSE	FALSE	130	108	0.597706	0.377655	0.00807137	0.0165675
1	5	AN	10	KT	1.7007e-05	0.03003	5	111	6	4	23	0.206312	FALSE	FALSE	110	115	0.0396825	0.880952	0.047619	0.031746
1	5	AN	9	LV	1.73091e-05	6.58537	189	82	7	20	23	0.209977	FALSE	FALSE	110	114	0.634228	0.275168	0.0234899	0.0671141
2	28	IV	2	GS	1.74349e-05	0.394349	107	198	74	54	93	0.211503	FALSE	FALSE	133	107	0.247113	0.457275	0.170901	0.124711
1	9	IL	1	DK	1.76721e-05	0.207407	126	90	54	8	55	0.21438	FALSE	FALSE	114	106	0.453237	0.323741	0.194245	0.028777
3	4	KR	25	ER	1.77755e-05	3.22055	105	79	26	63	101	0.215634	FALSE	FALSE	109	130	0.384615	0.289377	0.0952381	0.230769
12	6	NV	17	GS	1.81191e-05	8.52273	75	11	12	15	398	0.219803	FALSE	FALSE	111	122	0.663717	0.0973451	0.106195	0.132743
1	1	DK	30	FL	1.81204e-05	7.80742	673	431	4	20	2	0.219818	FALSE	FALSE	106	135	0.596631	0.382092	0.0035461	0.0177305
1	5	EP	10	EK	1.81832e-05	0	33	25	25	0	32	0.22058	FALSE	FALSE	110	115	0.39759	0.301205	0.301205	0
12	17	GS	3	FV	1.81914e-05	9.16176	623	238	4	14	407	0.22068	FALSE	FALSE	122	108	0.70876	0.270762	0.00455063	0.0159272
6	25	AG	10	HK	1.82103e-05	2.32882	410	238	54	73	210	0.220909	FALSE	FALSE	130	115	0.529032	0.307097	0.0696774	0.0941935
5	26	PS	1	HY	1.83773e-05	2.38506	154	89	74	102	179	0.222935	FALSE	FALSE	131	106	0.367542	0.212411	0.176611	0.243437
5	29	KT	23	AS	1.84363e-05	0.532331	312	532	130	118	182	0.223651	FALSE	FALSE	134	128	0.285714	0.487179	0.119048	0.108059
1	10	KT	5	ET	1.86481e-05	0.0943548	78	155	16	3	63	0.22622	FALSE	FALSE	115	110	0.309524	0.615079	0.0634921	0.0119048
2	22	CS	25	IV	1.87226e-05	1.82292	547	337	130	146	87	0.227124	FALSE	FALSE	127	130	0.471552	0.290517	0.112069	0.125862
12	17	AG	19	DN	1.87318e-05	16.3211	443	38	5	7	404	0.227236	FALSE	FALSE	122	124	0.89858	0.0770791	0.010142	0.0141988
5	26	PS	1	HR	1.87444e-05	2.54014	154	68	74	83	179	0.227388	FALSE	FALSE	131	106	0.406332	0.17942	0.195251	0.218997
1	5	DP	10	AK	1.87493e-05	65535	19	0	17	21	28	0.227448	FALSE	FALSE	110	115	0.333333	0	0.298246	0.368421
1	9	IV	26	AS	1.87836e-05	0.353612	211	612	39	40	56	0.227864	FALSE	FALSE	114	131	0.233925	0.678492	0.0432373	0.0443459
1	5	DN	7	RT	1.90195e-05	9.05455	83	33	5	18	15	0.230726	FALSE	FALSE	110	112	0.597122	0.23741	0.0359712	0.129496
6	10	KN	3	IL	1.90215e-05	0.464897	304	462	92	65	204	0.23075	FALSE	FALSE	115	108	0.329361	0.500542	0.099675	0.0704225
12	4	NR	2	FL	1.91992e-05	5.16098	109	44	12	25	390	0.232906	FALSE	FALSE	109	107	0.573684	0.231579	0.0631579	0.131579
1	10	AK	5	EN	1.93472e-05	0	46	52	17	0	60	0.234701	FALSE	FALSE	115	110	0.4	0.452174	0.147826	0
2	8	IT	2	DN	1.93982e-05	0.420663	1289	1640	71	38	78	0.23532	FALSE	FALSE	113	107	0.424292	0.539829	0.0233706	0.0125082
4	28	IL	30	IT	1.94573e-05	10.7937	40	9	7	17	157	0.236037	FALSE	FALSE	133	135	0.547945	0.123288	0.0958904	0.232877
1	9	LV	10	AE	1.97718e-05	0.361064	60	148	64	57	57	0.239851	FALSE	FALSE	114	115	0.182371	0.449848	0.194529	0.173252
3	3	FL	21	HQ	1.98662e-05	2.03419	241	179	92	139	99	0.240996	FALSE	FALSE	108	126	0.3702	0.274962	0.141321	0.213518
3	21	EH	25	QR	2.00902e-05	3.69501	60	33	31	63	115	0.243715	FALSE	FALSE	126	130	0.320856	0.176471	0.165775	0.336898
11	14	AD	1	HN	2.03098e-05	4.93997	90	53	11	32	368	0.246378	FALSE	FALSE	119	106	0.483871	0.284946	0.0591398	0.172043
1	5	DQ	3	IV	2.03431e-05	5.68658	175	159	6	31	29	0.246783	FALSE	FALSE	110	108	0.471698	0.428571	0.0161725	0.083558
2	6	AC	5	FY	2.04902e-05	0.636682	330	434	375	314	74	0.248566	FALSE	FALSE	111	110	0.227116	0.298692	0.258087	0.216105
3	10	DE	21	HQ	2.04938e-05	2.52089	269	197	39	72	105	0.24861	FALSE	FALSE	115	126	0.466205	0.341421	0.067591	0.124783
2	26	PT	2	GS	2.0537e-05	0.540732	140	254	211	207	91	0.249134	FALSE	FALSE	131	107	0.172414	0.312808	0.259852	0.254926
3	25	EG	26	GT	2.06613e-05	0.142857	484	847	20	5	120	0.250642	FALSE	FALSE	130	131	0.356932	0.624631	0.0147493	0.00368732
3	21	EQ	25	EQ	2.06835e-05	0.295482	33	63	78	44	113	0.250911	FALSE	FALSE	126	130	0.151376	0.288991	0.357798	0.201835
3	10	DE	21	DH	2.17902e-05	3.00319	580	269	28	39	105	0.264337	FALSE	FALSE	115	126	0.633188	0.293668	0.0305677	0.0425764
2	4	AP	28	FL	2.20553e-05	0.472554	165	419	85	102	72	0.267553	FALSE	FALSE	109	133	0.214008	0.54345	0.110246	0.132296
12	6	DN	4	RS	2.20687e-05	0.117647	12	51	18	9	395	0.267715	FALSE	FALSE	111	109	0.133333	0.566667	0.2	0.1
1	30	FL	5	EN	2.22024e-05	0.242938	172	236	36	12	65	0.269337	FALSE	FALSE	135	110	0.377193	0.517544	0.0789474	0.0263158
1	5	EN	6	FI	2.22228e-05	0.144156	37	28	55	6	17	0.269584	FALSE	FALSE	110	111	0.293651	0.222222	0.436508	0.047619
3	20	LM	24	AS	2.22432e-05	0.261733	824	1799	28	16	110	0.269833	FALSE	FALSE	125	129	0.308961	0.674541	0.0104987	0.00599925
12	17	CG	4	KN	2.24747e-05	0.125926	119	315	15	5	405	0.27264	FALSE	FALSE	122	109	0.262115	0.693833	0.0330396	0.0110132
12	19	DN	15	AS	2.24889e-05	0.130864	53	405	11	11	410	0.272813	FALSE	FALSE	124	120	0.110417	0.84375	0.0229167	0.0229167
1	5	NP	26	AS	2.25755e-05	0.146552	17	58	22	11	43	0.273863	FALSE	FALSE	110	131	0.157407	0.537037	0.203704	0.101852
4	2	GS	3	IV	2.25839e-05	0.171414	98	174	23	7	135	0.273965	FALSE	FALSE	107	108	0.324503	0.576159	0.0761589	0.0231788
12	4	NR	17	CG	2.28681e-05	0.141365	44	166	15	8	390	0.277413	FALSE	FALSE	109	122	0.188841	0.712446	0.0643777	0.0343348
2	6	AS	28	FL	2.3075e-05	0.411357	74	239	70	93	75	0.279922	FALSE	FALSE	111	133	0.155462	0.502101	0.147059	0.195378
12	17	GS	4	KN	2.33364e-05	0.0375527	178	474	10	1	407	0.283094	FALSE	FALSE	122	109	0.268477	0.714932	0.015083	0.0015083
12	2	LS	17	GS	2.33732e-05	5.6444	97	8	58	27	383	0.283541	FALSE	FALSE	107	122	0.510526	0.0421053	0.305263	0.142105
12	18	IL	2	LS	2.34132e-05	0.155738	190	366	20	6	408	0.284026	FALSE	FALSE	123	107	0.32646	0.628866	0.0343643	0.0103093
11	1	KQ	17	PQ	2.35542e-05	0.118291	54	83	22	4	348	0.285736	FALSE	FALSE	106	122	0.331288	0.509202	0.134969	0.0245399
1	10	ET	6	FI	2.37296e-05	0.221262	666	1204	25	10	62	0.287864	FALSE	FALSE	115	111	0.349606	0.632021	0.0131234	0.00524934
12	3	FI	19	DK	2.37742e-05	15.1059	214	85	2	12	384	0.288405	FALSE	FALSE	108	124	0.683706	0.271565	0.00638978	0.0383387
2	7	FV	2	DG	2.38492e-05	1.94097	281	137	149	141	77	0.289314	FALSE	FALSE	112	107	0.396893	0.193503	0.210452	0.199153
1	3	LV	5	EP	2.39715e-05	0.0451128	90	133	15	1	11	0.290798	FALSE	FALSE	108	110	0.376569	0.556485	0.0627615	0.0041841
11	6	FS	17	PQ	2.41765e-05	0.124138	24	58	20	6	360	0.293285	FALSE	FALSE	111	122	0.222222	0.537037	0.185185	0.0555556
1	1	DE	5	EH	2.43302e-05	0.0672956	107	265	12	2	1	0.295149	FALSE	FALSE	106	110	0.277202	0.686528	0.0310881	0.00518135
1	10	KT	3	LV	2.45031e-05	0.171597	106	453	15	11	63	0.297247	FALSE	FALSE	115	108	0.181197	0.774359	0.025641	0.0188034
6	24	HY	25	AG	2.45429e-05	0.4408	228	400	75	58	208	0.29773	FALSE	FALSE	129	130	0.299606	0.525624	0.0985545	0.0762155
5	1	HR	3	KT	2.4628e-05	0.34397	412	245	88	18	165	0.298763	FALSE	FALSE	106	108	0.539974	0.321101	0.115334	0.0235911
8	25	EY	7	FL	2.50981e-05	3.20968	1194	744	19	38	270	0.304465	FALSE	FALSE	130	112	0.598496	0.372932	0.00952381	0.0190476
1	1	EN	10	KT	2.52099e-05	0.110547	28	394	9	14	5	0.305821	FALSE	FALSE	106	115	0.0629213	0.885393	0.0202247	0.0314607
6	7	MQ	4	AS	2.5402e-05	0.368906	60	132	69	56	198	0.308152	FALSE	FALSE	112	109	0.189274	0.416404	0.217666	0.176656
1	6	FV	5	QT	2.54815e-05	4.87391	177	30	23	19	51	0.309116	FALSE	FALSE	111	110	0.710843	0.120482	0.0923695	0.0763052
5	21	KR	28	EG	2.54962e-05	0.492682	141	158	192	106	172	0.309294	FALSE	FALSE	126	133	0.236181	0.264657	0.321608	0.177554
11	1	HK	13	GK	2.55396e-05	0.137143	144	168	25	4	344	0.309821	FALSE	FALSE	106	118	0.422287	0.492669	0.0733138	0.0117302
8	5	AG	27	IR	2.55876e-05	0.274963	27	66	61	41	259	0.310404	FALSE	FALSE	110	132	0.138462	0.338462	0.312821	0.210256
11	14	DG	6	FQ	2.57943e-05	0	136	672	6	0	370	0.312911	FALSE	FALSE	119	111	0.167076	0.825553	0.00737101	0
12	4	NR	19	EK	2.58021e-05	6.26936	98	27	11	19	390	0.313005	FALSE	FALSE	109	124	0.632258	0.174194	0.0709677	0.122581
1	5	EH	7	RT	2.619e-05	3.78689	147	61	21	33	31	0.317711	FALSE	FALSE	110	112	0.561069	0.232824	0.0801527	0.125954
6	4	AS	2	AG	2.63038e-05	0.483898	1224	1859	83	61	191	0.319091	FALSE	FALSE	109	107	0.3793	0.576077	0.0257205	0.018903
3	20	LM	3	FL	2.64136e-05	3.87649	1624	999	13	31	110	0.320424	FALSE	FALSE	125	108	0.608924	0.374578	0.00487439	0.0116235
4	7	IV	8	DS	2.76208e-05	8.78049	72	41	4	20	141	0.335068	FALSE	FALSE	112	113	0.525547	0.29927	0.0291971	0.145985
3	24	AS	3	FL	2.77283e-05	2.14749	2900	1860	53	73	117	0.336372	FALSE	FALSE	129	108	0.593533	0.380679	0.0108473	0.0149406
11	14	AD	16	IL	2.77422e-05	2.99346	109	62	37	63	368	0.33654	FALSE	FALSE	119	121	0.402214	0.228782	0.136531	0.232472
2	9	DK	8	TV	2.77778e-05	2.90441	612	590	20	56	83	0.336973	FALSE	FALSE	114	113	0.478873	0.461659	0.0156495	0.0438185
3	21	DE	26	GS	2.77786e-05	0.252121	312	792	25	16	111	0.336982	FALSE	FALSE	126	131	0.272489	0.691703	0.0218341	0.0139738
1	7	KT	5	EN	2.78845e-05	9.82143	55	6	14	15	52	0.338267	FALSE	FALSE	112	110	0.611111	0.0666667	0.155556	0.166667
8	1	EQ	21	NS	2.79199e-05	0.219178	72	365	18	20	256	0.338696	FALSE	FALSE	106	126	0.151579	0.768421	0.0378947	0.0421053
1	7	RT	5	AD	2.81253e-05	0.120301	14	49	19	8	54	0.341188	FALSE	FALSE	112	110	0.155556	0.544444	0.211111	0.0888889
1	3	LM	9	LV	2.8163e-05	4.44269	562	299	11	26	10	0.341645	FALSE	FALSE	108	114	0.625835	0.332962	0.0122494	0.0289532
6	10	KQ	4	AS	2.82939e-05	0.342251	208	471	40	31	200	0.343234	FALSE	FALSE	115	109	0.277333	0.628	0.0533333	0.0413333
3	24	AS	25	EG	2.83493e-05	0.263712	1202	2279	28	14	117	0.343905	FALSE	FALSE	129	130	0.341186	0.646892	0.00794777	0.00397389
2	2	DN	9	DK	2.86159e-05	2.73044	270	208	29	61	67	0.347139	FALSE	FALSE	107	114	0.475352	0.366197	0.0510563	0.107394
11	17	AQ	16	IL	2.86816e-05	5.76	64	30	10	27	377	0.347936	FALSE	FALSE	122	121	0.48855	0.229008	0.0763359	0.206107
8	1	DQ	23	RV	2.94512e-05	6	64	36	8	27	254	0.357272	FALSE	FALSE	106	128	0.474074	0.266667	0.0592593	0.2
3	4	KR	10	DE	2.9486e-05	0.401587	121	140	99	46	101	0.357695	FALSE	FALSE	109	115	0.29803	0.344828	0.243842	0.1133
5	28	EG	1	HY	2.95685e-05	2.19181	303	185	68	91	181	0.358696	FALSE	FALSE	133	106	0.468315	0.285935	0.1051	0.140649
2	6	AC	28	FV	2.95736e-05	0.462035	59	287	101	227	74	0.358757	FALSE	FALSE	111	133	0.0875371	0.425816	0.149852	0.336795
3	7	KM	21	DQ	2.96089e-05	2.45969	285	238	37	76	103	0.359185	FALSE	FALSE	112	126	0.448113	0.374214	0.0581761	0.119497
9	3	KN	2	AT	2.98673e-05	0.643805	354	622	282	319	291	0.36232	FALSE	FALSE	108	107	0.224477	0.39442	0.178821	0.202283
1	1	DE	5	ET	2.99002e-05	0.0424603	107	210	12	1	1	0.362719	FALSE	FALSE	106	110	0.324242	0.636364	0.0363636	0.0030303
11	1	HQ	17	AP	2.99968e-05	24	51	34	1	16	346	0.363891	FALSE	FALSE	106	122	0.5	0.333333	0.00980392	0.156863
4	28	IL	26	FL	3.03052e-05	5.83333	70	18	16	24	157	0.367632	FALSE	FALSE	133	131	0.546875	0.140625	0.125	0.1875
3	21	DQ	25	QR	3.06089e-05	2.79491	247	101	42	48	112	0.371317	FALSE	FALSE	126	130	0.563927	0.230594	0.0958904	0.109589
2	28	FL	6	AC	3.07331e-05	2.44444	335	201	45	66	95	0.372823	FALSE	FALSE	133	111	0.517774	0.310665	0.0695518	0.102009
2	9	DK	8	IV	3.08076e-05	2.55381	861	590	32	56	83	0.373727	FALSE	FALSE	114	113	0.559454	0.383366	0.0207927	0.0363873
6	4	ST	10	NQ	3.08858e-05	3.37688	480	398	15	42	190	0.374676	FALSE	FALSE	109	115	0.513369	0.425668	0.0160428	0.0449198
1	10	AK	3	LM	3.17882e-05	0.155902	81	334	14	9	60	0.385623	FALSE	FALSE	115	108	0.184932	0.762557	0.0319635	0.0205479
1	3	MV	5	DQ	3.1813e-05	4.22078	65	28	22	40	12	0.385923	FALSE	FALSE	108	110	0.419355	0.180645	0.141935	0.258065
3	20	IM	25	GQ	3.18394e-05	2.53565	144	92	50	81	109	0.386243	FALSE	FALSE	125	130	0.392371	0.250681	0.13624	0.220708
8	26	CG	21	NS	3.20178e-05	0.181336	303	1928	13	15	274	0.388408	FALSE	FALSE	131	126	0.13413	0.853475	0.00575476	0.00664011
1	3	MV	6	IV	3.21119e-05	0.24439	17	46	62	41	12	0.389549	FALSE	FALSE	108	111	0.10241	0.277108	0.373494	0.246988
2	2	DN	9	KN	3.22268e-05	0.355191	208	240	61	25	67	0.390943	FALSE	FALSE	107	114	0.389513	0.449438	0.114232	0.0468165
2	4	AP	8	TV	3.2392e-05	1.96497	1014	812	68	107	72	0.392948	FALSE	FALSE	109	113	0.506747	0.405797	0.033983	0.0534733
2	28	FI	6	CS	3.27551e-05	0.405927	1266	1660	62	33	94	0.397352	FALSE	FALSE	133	111	0.419067	0.549487	0.020523	0.0109235
3	4	KR	26	AT	3.29304e-05	0.347683	78	155	55	38	101	0.399478	FALSE	FALSE	109	131	0.239264	0.47546	0.168712	0.116564
1	5	EP	7	KT	3.2942e-05	0.0789474	24	57	16	3	32	0.399619	FALSE	FALSE	110	112	0.24	0.57	0.16	0.03
12	17	CS	4	NR	3.31345e-05	11.7	78	20	4	12	406	0.401954	FALSE	FALSE	122	109	0.684211	0.175439	0.0350877	0.105263
6	27	AC	1	CT	3.35736e-05	0.483851	246	420	92	76	212	0.407281	FALSE	FALSE	132	106	0.294964	0.503597	0.110312	0.0911271
3	4	KR	10	DQ	3.38162e-05	0.401042	121	128	99	42	101	0.410224	FALSE	FALSE	109	115	0.310256	0.328205	0.253846	0.107692
1	10	KT	3	LM	3.40129e-05	0.186342	106	493	15	13	63	0.41261	FALSE	FALSE	115	108	0.169059	0.786284	0.0239234	0.0207337
12	4	NR	19	DK	3.44532e-05	6.01347	94	27	11	19	390	0.417952	FALSE	FALSE	109	124	0.622517	0.178808	0.0728477	0.125828
2	28	FL	26	PT	3.47685e-05	0.478656	453	624	91	60	95	0.421777	FALSE	FALSE	133	131	0.368893	0.508143	0.0741042	0.0488599
4	7	IV	30	IL	3.4781e-05	0	55	83	12	0	141	0.421928	FALSE	FALSE	112	135	0.366667	0.553333	0.08	0
6	2	AG	25	AG	3.48315e-05	0.550188	621	936	123	102	188	0.422541	FALSE	FALSE	107	130	0.348485	0.525253	0.0690236	0.0572391
1	26	AS	5	HK	3.52692e-05	8.34315	1174	985	3	21	64	0.427851	FALSE	FALSE	131	110	0.537792	0.451214	0.00137426	0.00961979
11	1	KN	13	GK	3.55902e-05	0.2	28	49	40	14	347	0.431745	FALSE	FALSE	106	118	0.21374	0.374046	0.305344	0.10687
2	9	DE	2	GS	3.58922e-05	0.28833	186	437	31	21	82	0.435408	FALSE	FALSE	114	107	0.275556	0.647407	0.0459259	0.0311111
12	14	IV	4	KN	3.59496e-05	0.253623	70	138	32	16	399	0.436104	FALSE	FALSE	119	109	0.273438	0.539062	0.125	0.0625
6	7	KM	2	AG	3.63856e-05	0.467286	283	456	85	64	194	0.441394	FALSE	FALSE	112	107	0.318694	0.513514	0.0957207	0.0720721
1	30	FL	10	AE	3.65021e-05	0.413454	600	1150	53	42	65	0.442806	FALSE	FALSE	135	115	0.325203	0.623306	0.0287263	0.0227642
4	2	AG	30	LT	3.66067e-05	0.123232	61	99	20	4	132	0.444076	FALSE	FALSE	107	135	0.331522	0.538043	0.108696	0.0217391
3	26	ST	25	EQ	3.69523e-05	5.71315	717	502	6	24	129	0.448268	FALSE	FALSE	131	130	0.574059	0.401922	0.00480384	0.0192154
6	1	CS	10	HK	3.7036e-05	2.65463	1220	675	32	47	185	0.449284	FALSE	FALSE	106	115	0.618034	0.341945	0.0162107	0.0238095
11	1	KQ	17	EP	3.92532e-05	6.65432	98	54	6	22	348	0.476181	FALSE	FALSE	106	122	0.544444	0.3	0.0333333	0.122222
4	2	AG	10	PT	3.94739e-05	0.209821	47	77	32	11	132	0.478858	FALSE	FALSE	107	115	0.281437	0.461078	0.191617	0.0658683
12	16	IL	2	LS	4.10349e-05	0.221675	126	203	28	10	401	0.497795	FALSE	FALSE	121	107	0.343324	0.553134	0.0762943	0.027248
11	1	HN	6	CQ	4.11554e-05	0	57	197	7	0	345	0.499256	FALSE	FALSE	106	111	0.218391	0.754789	0.0268199	0
1	5	AP	6	FV	4.13327e-05	0	127	142	15	0	24	0.501407	FALSE	FALSE	110	111	0.447183	0.5	0.0528169	0
1	10	EK	5	ET	4.13606e-05	0.046049	331	599	12	1	58	0.501746	FALSE	FALSE	115	110	0.351007	0.635207	0.0127253	0.00106045
1	9	IL	7	KT	4.14902e-05	2.94581	184	116	28	52	55	0.503318	FALSE	FALSE	114	112	0.484211	0.305263	0.0736842	0.136842
11	4	KQ	15	HP	4.1538e-05	4.47964	99	51	13	30	354	0.503898	FALSE	FALSE	109	120	0.512953	0.264249	0.0673575	0.15544
5	28	EG	3	KN	4.19644e-05	0.491146	272	232	148	62	181	0.50907	FALSE	FALSE	133	108	0.380952	0.32493	0.207283	0.0868347
1	5	DH	6	FI	4.25141e-05	0.241546	260	299	36	10	27	0.515738	FALSE	FALSE	110	111	0.429752	0.494215	0.0595041	0.0165289
12	15	AS	19	DN	4.2769e-05	6.35821	426	67	12	12	400	0.518831	FALSE	FALSE	120	124	0.823985	0.129594	0.0232108	0.0232108
12	2	FS	17	CG	4.38266e-05	0.212727	39	165	20	18	382	0.531661	FALSE	FALSE	107	122	0.161157	0.681818	0.0826446	0.0743802
3	8	IV	10	DE	4.46754e-05	0.491973	139	193	142	97	104	0.541958	FALSE	FALSE	113	115	0.243433	0.338004	0.248687	0.169877
3	10	DQ	26	AS	4.53473e-05	0.421304	323	575	60	45	106	0.550109	FALSE	FALSE	115	131	0.322034	0.57328	0.0598205	0.0448654
1	9	IV	3	LM	4.55725e-05	4.25437	157	104	11	31	56	0.55284	FALSE	FALSE	114	108	0.518152	0.343234	0.0363036	0.10231
1	10	ET	30	FL	4.67903e-05	3.47274	1882	1120	15	31	62	0.567613	FALSE	FALSE	115	135	0.617454	0.367454	0.00492126	0.0101706
3	26	AS	21	DQ	4.68735e-05	3.57018	407	190	18	30	124	0.568623	FALSE	FALSE	131	126	0.631008	0.294574	0.027907	0.0465116
5	23	AS	21	KR	4.80849e-05	0.549254	544	670	136	92	174	0.583318	FALSE	FALSE	128	126	0.377254	0.464632	0.0943135	0.0638003
6	3	IL	4	AS	4.8379e-05	0.547665	208	349	148	136	189	0.586886	FALSE	FALSE	108	109	0.247325	0.414982	0.175981	0.161712
11	17	AP	6	CQ	4.89445e-05	0	118	301	8	0	376	0.593746	FALSE	FALSE	122	111	0.276347	0.704918	0.0187354	0
12	17	CS	2	LS	4.9105e-05	0.135624	45	79	21	5	406	0.595693	FALSE	FALSE	122	107	0.3	0.526667	0.14	0.0333333
1	6	FI	3	IM	4.98144e-05	0.375875	115	257	50	42	50	0.604299	FALSE	FALSE	111	108	0.247845	0.553879	0.107759	0.0905172
1	7	KR	6	FV	5.00586e-05	3.10033	103	39	46	54	53	0.60726	FALSE	FALSE	112	111	0.42562	0.161157	0.190083	0.22314
6	3	IL	10	KN	5.01278e-05	0.490101	163	296	100	89	189	0.608101	FALSE	FALSE	108	115	0.251543	0.45679	0.154321	0.137346
8	4	IV	21	NS	5.14277e-05	0.336478	321	1378	27	39	258	0.623869	FALSE	FALSE	109	126	0.18187	0.780737	0.0152975	0.0220963
1	10	EK	30	FL	5.14666e-05	3.87318	3054	1577	13	26	58	0.624341	FALSE	FALSE	115	135	0.653961	0.337687	0.00278373	0.00556745
3	3	FL	26	GT	5.16712e-05	0.453173	109	457	60	114	99	0.626824	FALSE	FALSE	108	131	0.147297	0.617568	0.0810811	0.154054
5	9	AS	27	NT	5.23783e-05	1.73567	699	443	130	143	171	0.635401	FALSE	FALSE	114	132	0.493993	0.313074	0.0918728	0.10106
1	5	DK	7	RT	5.24653e-05	7.66	383	200	4	16	14	0.636456	FALSE	FALSE	110	112	0.635158	0.331675	0.0066335	0.026534
2	22	ST	2	DN	5.32168e-05	0.398449	182	219	73	35	89	0.645573	FALSE	FALSE	127	107	0.357564	0.430255	0.143418	0.0687623
3	8	IV	4	QR	5.38849e-05	0.477124	146	198	119	77	104	0.653678	FALSE	FALSE	113	109	0.27037	0.366667	0.22037	0.142593
11	1	KQ	13	EG	5.43399e-05	18.225	54	80	1	27	348	0.659197	FALSE	FALSE	106	118	0.333333	0.493827	0.00617284	0.166667
1	6	FI	10	AE	5.49082e-05	2.72334	279	312	22	67	50	0.666092	FALSE	FALSE	111	115	0.410294	0.458824	0.0323529	0.0985294
10	3	HK	6	FL	5.57311e-05	5.44304	60	79	6	43	321	0.676074	FALSE	FALSE	108	111	0.319149	0.420213	0.0319149	0.228723
11	15	HP	4	KQ	5.58962e-05	8.37302	211	168	3	20	371	0.678077	FALSE	FALSE	120	109	0.524876	0.41791	0.00746269	0.0497512
3	26	AT	3	FL	5.59319e-05	3.99613	2301	1361	11	26	126	0.67851	FALSE	FALSE	131	108	0.62206	0.367937	0.00297378	0.00702893
1	10	KT	3	IL	5.61302e-05	5.35163	416	106	11	15	63	0.680915	FALSE	FALSE	115	108	0.759124	0.193431	0.020073	0.0273723
1	9	LV	5	KT	5.70037e-05	0.157994	42	55	29	6	57	0.691512	FALSE	FALSE	114	110	0.318182	0.416667	0.219697	0.0454545
1	3	IV	5	AD	5.7431e-05	0.0868217	14	43	15	4	9	0.696696	FALSE	FALSE	108	110	0.184211	0.565789	0.197368	0.0526316
6	2	AG	10	KQ	5.7533e-05	0.460274	208	390	73	63	188	0.697933	FALSE	FALSE	107	115	0.283379	0.531335	0.099455	0.0858311
6	1	CS	7	KL	5.88759e-05	2.62177	1548	819	31	43	185	0.714223	FALSE	FALSE	106	112	0.634166	0.335518	0.0126997	0.0176157
2	6	AS	2	GN	6.09313e-05	2.09989	300	211	65	96	75	0.739158	FALSE	FALSE	111	107	0.446429	0.313988	0.0967262	0.142857
2	4	AP	26	PT	6.09652e-05	0.591659	1460	1404	174	99	72	0.739569	FALSE	FALSE	109	131	0.465413	0.447561	0.055467	0.0315588
5	3	NT	9	AS	6.10145e-05	0.3	96	128	45	18	170	0.740167	FALSE	FALSE	108	114	0.334495	0.445993	0.156794	0.0627178
11	1	KN	4	HQ	6.11487e-05	0.170058	26	43	32	9	347	0.741794	FALSE	FALSE	106	109	0.236364	0.390909	0.290909	0.0818182
12	4	RS	6	DN	6.1442e-05	7.15789	64	19	8	17	392	0.745352	FALSE	FALSE	109	111	0.592593	0.175926	0.0740741	0.157407
2	25	IV	22	ST	6.16611e-05	0.576671	178	273	225	199	90	0.74801	FALSE	FALSE	130	127	0.203429	0.312	0.257143	0.227429
2	26	PT	4	AP	6.17549e-05	1.46585	527	416	401	464	91	0.749149	FALSE	FALSE	131	109	0.291482	0.230088	0.221792	0.256637
5	1	RY	26	LS	6.19232e-05	3.43783	81	79	17	57	167	0.751191	FALSE	FALSE	106	131	0.346154	0.337607	0.0726496	0.24359
5	26	LS	3	KN	6.26554e-05	0.411632	149	105	131	38	178	0.760073	FALSE	FALSE	131	108	0.352246	0.248227	0.309693	0.0898345
8	27	IR	1	DE	6.53046e-05	4.87896	227	68	13	19	278	0.79221	FALSE	FALSE	132	106	0.69419	0.207951	0.0397554	0.058104
1	1	DE	5	AE	6.55573e-05	10.2804	275	107	3	12	1	0.795275	FALSE	FALSE	106	110	0.692695	0.269521	0.00755668	0.0302267
12	17	CG	19	DN	6.65079e-05	22.125	354	16	5	5	405	0.806807	FALSE	FALSE	122	124	0.931579	0.0421053	0.0131579	0.0131579
3	25	GR	21	DH	6.7742e-05	9.3588	1555	720	3	13	123	0.821778	FALSE	FALSE	130	126	0.678743	0.314273	0.00130947	0.00567438
5	30	DN	3	KN	6.78464e-05	0.461313	216	155	145	48	183	0.823045	FALSE	FALSE	135	108	0.382979	0.274823	0.257092	0.0851064
12	18	IL	17	AG	6.80175e-05	0.110422	89	403	10	5	408	0.82512	FALSE	FALSE	123	122	0.175542	0.794872	0.0197239	0.00986193
1	9	IL	1	KN	6.82897e-05	4.48093	90	118	8	47	55	0.828423	FALSE	FALSE	114	106	0.342205	0.448669	0.0304183	0.178707
1	3	LM	6	FI	6.84559e-05	0.20386	332	475	24	7	10	0.830439	FALSE	FALSE	108	111	0.396181	0.566826	0.0286396	0.00835322
11	4	KQ	17	EP	6.85018e-05	7.38889	38	12	9	21	354	0.830995	FALSE	FALSE	109	122	0.475	0.15	0.1125	0.2625
2	28	FL	2	DG	6.95581e-05	2.71159	291	88	50	41	95	0.84381	FALSE	FALSE	133	107	0.619149	0.187234	0.106383	0.087234
12	17	GS	2	LS	6.98071e-05	0.132119	272	549	15	4	407	0.84683	FALSE	FALSE	122	107	0.32381	0.653571	0.0178571	0.0047619
6	7	KL	25	AG	7.04121e-05	0.479176	279	411	85	60	193	0.854169	FALSE	FALSE	112	130	0.334132	0.492216	0.101796	0.0718563
3	3	FL	25	EG	7.05784e-05	0.509454	225	476	90	97	99	0.856186	FALSE	FALSE	108	130	0.253378	0.536036	0.101351	0.109234
9	18	IV	14	GQ	7.07195e-05	0.76358	824	989	898	823	304	0.857898	FALSE	FALSE	123	119	0.233164	0.279853	0.254103	0.232881
1	26	AS	5	AK	7.08864e-05	6.53452	1226	985	4	21	64	0.859923	FALSE	FALSE	131	110	0.548301	0.440519	0.00178891	0.00939177
1	5	EP	6	FV	7.17774e-05	0.120879	33	39	28	4	32	0.870731	FALSE	FALSE	110	111	0.317308	0.375	0.269231	0.0384615
1	10	KT	5	EN	7.21369e-05	0	78	73	16	0	63	0.875092	FALSE	FALSE	115	110	0.467066	0.437126	0.0958084	0
3	25	GQ	26	GT	7.22331e-05	0.192696	527	1287	17	8	122	0.87626	FALSE	FALSE	130	131	0.286569	0.699837	0.00924415	0.00435019
12	2	FS	17	GS	7.25637e-05	7.20238	165	14	18	11	382	0.88027	FALSE	FALSE	107	122	0.793269	0.0673077	0.0865385	0.0528846
1	9	LV	5	HT	7.37215e-05	0.147036	31	55	23	6	57	0.894315	FALSE	FALSE	114	110	0.269565	0.478261	0.2	0.0521739
1	7	KR	5	AD	7.41925e-05	0.0860215	8	31	15	5	53	0.900029	FALSE	FALSE	112	110	0.135593	0.525424	0.254237	0.0847458
11	17	EP	6	QS	7.42147e-05	65535	243	102	0	8	378	0.900298	FALSE	FALSE	122	111	0.688385	0.288952	0	0.0226629
6	26	FY	25	AG	7.44847e-05	1.73424	299	188	188	205	211	0.903574	FALSE	FALSE	131	130	0.339773	0.213636	0.213636	0.232955
8	24	LV	30	IL	7.45456e-05	0.39347	435	714	48	31	269	0.904313	FALSE	FALSE	129	135	0.354235	0.581433	0.0390879	0.0252443
2	5	FY	28	FI	7.47933e-05	0.475833	162	328	82	79	73	0.907317	FALSE	FALSE	110	133	0.248848	0.50384	0.12596	0.121352
6	10	HQ	1	CS	7.56333e-05	0.269721	121	323	25	18	203	0.917507	FALSE	FALSE	115	106	0.24846	0.663244	0.0513347	0.036961
1	5	DT	7	KR	7.56571e-05	0.210934	98	202	23	10	30	0.917797	FALSE	FALSE	110	112	0.294294	0.606607	0.0690691	0.03003
3	1	IL	26	GT	7.57227e-05	0.290193	398	1055	26	20	98	0.918592	FALSE	FALSE	106	131	0.26551	0.703803	0.0173449	0.0133422
3	3	FL	26	ST	7.67312e-05	0.549199	273	457	124	114	99	0.930826	FALSE	FALSE	108	131	0.282025	0.472107	0.128099	0.117769
11	1	KQ	13	GR	7.76199e-05	0.121766	80	73	27	3	348	0.941606	FALSE	FALSE	106	118	0.437158	0.398907	0.147541	0.0163934
11	1	HQ	6	CQ	8.01116e-05	0.0714286	21	98	9	3	346	0.971834	FALSE	FALSE	106	111	0.160305	0.748092	0.0687023	0.0229008
11	14	AG	6	CQ	8.25308e-05	0	165	639	6	0	369	1.00118	FALSE	FALSE	119	111	0.203704	0.788889	0.00740741	0
1	10	EK	5	EP	8.2959e-05	0	331	401	12	0	58	1.00638	FALSE	FALSE	115	110	0.444892	0.538978	0.016129	0
1	5	DH	9	LV	8.36585e-05	3.79939	283	237	11	35	27	1.01486	FALSE	FALSE	110	114	0.5	0.418728	0.0194346	0.0618375
12	19	EN	15	AS	8.45903e-05	0.105962	107	561	9	5	414	1.02617	FALSE	FALSE	124	120	0.156891	0.822581	0.0131965	0.00733138
3	20	IL	21	DH	8.55735e-05	12.094	901	447	2	12	108	1.03809	FALSE	FALSE	125	126	0.661527	0.328194	0.00146843	0.00881057
3	26	ST	24	AS	8.58323e-05	0.310154	1134	1625	36	16	129	1.04123	FALSE	FALSE	131	129	0.403415	0.578086	0.0128068	0.00569192
8	27	GI	5	AG	8.6175e-05	3.2133	467	218	20	30	280	1.04539	FALSE	FALSE	132	110	0.635374	0.296599	0.0272109	0.0408163
11	6	QS	14	AG	8.73801e-05	0	231	658	7	0	361	1.06001	FALSE	FALSE	111	119	0.257812	0.734375	0.0078125	0
3	4	QR	25	ER	8.81991e-05	2.8538	244	133	27	42	102	1.06994	FALSE	FALSE	109	130	0.547085	0.298206	0.0605381	0.0941704
12	17	CS	18	IL	8.85479e-05	5.25	154	22	20	15	406	1.07417	FALSE	FALSE	122	123	0.729858	0.104265	0.0947867	0.07109
6	7	KL	9	FL	8.94078e-05	0.473304	184	506	63	82	193	1.08461	FALSE	FALSE	112	114	0.220359	0.605988	0.0754491	0.0982036
12	17	GS	15	AS	9.02749e-05	0.197069	170	929	13	14	407	1.09512	FALSE	FALSE	122	120	0.150977	0.825044	0.0115453	0.0124334
8	4	IV	30	IL	9.03689e-05	0.368502	640	1059	41	25	258	1.09627	FALSE	FALSE	109	135	0.362606	0.6	0.0232295	0.0141643
3	26	GT	25	GQ	9.04828e-05	22.8061	1751	691	1	9	128	1.09765	FALSE	FALSE	131	130	0.714111	0.281811	0.00040783	0.00367047
12	19	EK	4	NR	9.06141e-05	8.41404	218	57	5	11	413	1.09924	FALSE	FALSE	124	109	0.749141	0.195876	0.0171821	0.0378007
6	7	MQ	2	AG	9.15257e-05	0.467668	121	217	93	78	198	1.1103	FALSE	FALSE	112	107	0.237721	0.426326	0.182711	0.153242
11	1	KN	13	EG	9.27665e-05	8.21429	23	28	4	40	347	1.12535	FALSE	FALSE	106	118	0.242105	0.294737	0.0421053	0.421053
1	7	KR	3	LV	9.28143e-05	0.227027	14	55	37	33	53	1.12593	FALSE	FALSE	112	108	0.100719	0.395683	0.266187	0.23741
12	3	FV	17	CS	9.3457e-05	6.45267	112	27	9	14	385	1.13373	FALSE	FALSE	108	122	0.691358	0.166667	0.0555556	0.0864198
3	7	KM	24	AS	9.39281e-05	0.547944	375	646	107	101	103	1.13944	FALSE	FALSE	112	129	0.305126	0.525631	0.0870627	0.0821806
6	1	CT	25	AG	9.42996e-05	0.531046	156	270	136	125	186	1.14395	FALSE	FALSE	106	130	0.227074	0.393013	0.197962	0.181951
8	4	IV	24	LV	9.43331e-05	2.71668	1133	566	28	38	258	1.14435	FALSE	FALSE	109	129	0.641926	0.32068	0.015864	0.0215297
2	6	AC	4	AP	9.43617e-05	1.51763	387	377	278	411	74	1.1447	FALSE	FALSE	111	109	0.266345	0.259463	0.191328	0.282863
2	4	AP	2	GS	9.477e-05	0.485823	268	462	80	67	72	1.14966	FALSE	FALSE	109	107	0.305587	0.526796	0.0912201	0.0763968
1	5	AE	30	FL	9.47884e-05	2.84764	302	130	31	38	20	1.14988	FALSE	FALSE	110	135	0.602794	0.259481	0.0618762	0.0758483
8	27	GV	21	NS	9.49819e-05	0.232296	112	675	15	21	282	1.15223	FALSE	FALSE	132	126	0.136087	0.82017	0.018226	0.0255164
3	10	DE	4	KR	9.54942e-05	0.471393	379	536	78	52	105	1.15844	FALSE	FALSE	115	109	0.362679	0.512919	0.0746411	0.0497608
1	5	DH	3	MV	9.5522e-05	4.57286	194	200	7	33	27	1.15878	FALSE	FALSE	110	108	0.447005	0.460829	0.016129	0.0760369
3	25	GR	26	AT	9.56009e-05	0.211813	622	1391	19	9	123	1.15973	FALSE	FALSE	130	131	0.304753	0.681529	0.00930916	0.0044096
5	1	HY	29	KT	9.58399e-05	1.94925	515	250	93	88	166	1.16263	FALSE	FALSE	106	134	0.544397	0.264271	0.0983087	0.0930233
1	26	AS	1	EN	9.62851e-05	0.338286	857	2446	29	28	64	1.16803	FALSE	FALSE	131	106	0.25506	0.727976	0.00863095	0.00833333
8	23	LV	21	NS	9.79616e-05	4.5848	32	76	9	98	267	1.18837	FALSE	FALSE	128	126	0.148837	0.353488	0.0418605	0.455814
12	6	DN	4	NR	9.80134e-05	6.81818	50	12	11	18	395	1.189	FALSE	FALSE	111	109	0.549451	0.131868	0.120879	0.197802
9	3	KN	17	AV	9.81873e-05	0.674035	408	675	304	339	291	1.19111	FALSE	FALSE	108	122	0.236385	0.391078	0.17613	0.196408
3	25	EQ	26	GS	9.86219e-05	0.306581	70	352	24	37	119	1.19638	FALSE	FALSE	130	131	0.144928	0.728778	0.0496894	0.0766046
4	2	GR	8	DG	9.97322e-05	0.0361991	16	34	13	1	134	1.20985	FALSE	FALSE	107	113	0.25	0.53125	0.203125	0.015625
6	10	HK	7	KL	0.000100281	0.376705	101	184	51	35	201	1.21651	FALSE	FALSE	115	112	0.272237	0.495957	0.137466	0.0943396
1	7	KT	5	EK	0.000101309	4.6301	55	28	14	33	52	1.22898	FALSE	FALSE	112	110	0.423077	0.215385	0.107692	0.253846
5	1	RY	26	LP	0.000102217	3.13467	81	114	17	75	167	1.24	FALSE	FALSE	106	131	0.28223	0.397213	0.0592334	0.261324
8	24	LV	1	HQ	0.000103014	4.16897	403	232	10	24	269	1.24966	FALSE	FALSE	129	106	0.602392	0.346786	0.0149477	0.0358744
12	18	IL	17	CS	0.000103551	6.88806	213	67	6	13	408	1.25618	FALSE	FALSE	123	122	0.712375	0.22408	0.0200669	0.0434783
12	17	GS	19	EN	0.00010438	8.49091	467	44	10	8	407	1.26623	FALSE	FALSE	122	124	0.882798	0.0831758	0.0189036	0.0151229
11	14	AD	17	AP	0.000104391	0.197581	70	80	31	7	368	1.26636	FALSE	FALSE	119	122	0.37234	0.425532	0.164894	0.037234
1	5	DQ	3	MV	0.000108456	4.79066	172	159	7	31	29	1.31568	FALSE	FALSE	110	108	0.466125	0.430894	0.0189702	0.0840108
4	5	IL	8	DS	0.000108703	0.0420875	25	54	11	1	138	1.31867	FALSE	FALSE	110	113	0.274725	0.593407	0.120879	0.010989
6	2	AG	7	MQ	0.000110536	0.426128	320	492	58	38	188	1.34092	FALSE	FALSE	107	112	0.352423	0.54185	0.0638767	0.0418502
12	2	FS	17	AG	0.000111439	0.176224	21	165	13	18	382	1.35186	FALSE	FALSE	107	122	0.0967742	0.760369	0.0599078	0.0829493
6	7	KM	9	FL	0.000112776	0.477639	180	559	60	89	194	1.36809	FALSE	FALSE	112	114	0.202703	0.629505	0.0675676	0.100225
4	8	NS	5	IL	0.000114386	0.08	11	55	10	4	147	1.38762	FALSE	FALSE	113	110	0.1375	0.6875	0.125	0.05
1	5	DH	7	RT	0.000114623	4.85175	300	212	7	24	27	1.3905	FALSE	FALSE	110	112	0.552486	0.390424	0.0128913	0.0441989
1	9	LV	6	FV	0.000115078	0.423704	208	162	100	33	57	1.39601	FALSE	FALSE	114	111	0.413519	0.322068	0.198807	0.0656064
11	1	HK	13	GR	0.000118641	0.100174	144	115	25	2	344	1.43924	FALSE	FALSE	106	118	0.503497	0.402098	0.0874126	0.00699301
6	1	ST	10	NQ	0.000118804	3.12321	1635	1047	17	34	187	1.44121	FALSE	FALSE	106	115	0.598244	0.383095	0.00622027	0.0124405
1	30	FL	5	EP	0.000119696	0.286226	172	217	36	13	65	1.45203	FALSE	FALSE	135	110	0.392694	0.495434	0.0821918	0.0296804
11	14	AG	6	FQ	0.000120467	0	239	639	7	0	369	1.46139	FALSE	FALSE	119	111	0.270056	0.722034	0.0079096	0
2	9	DN	7	FV	0.000120518	0.48273	290	534	72	64	81	1.46201	FALSE	FALSE	114	112	0.302083	0.55625	0.075	0.0666667
6	10	HQ	3	IL	0.000120861	0.383459	272	399	48	27	203	1.46617	FALSE	FALSE	115	108	0.364611	0.534853	0.0643432	0.036193
4	7	IV	10	LT	0.000120911	0.189723	24	69	22	12	141	1.46677	FALSE	FALSE	112	115	0.188976	0.543307	0.173228	0.0944882
11	17	AE	14	AG	0.000121363	0.257576	35	55	42	17	375	1.47225	FALSE	FALSE	122	119	0.234899	0.369128	0.281879	0.114094
3	25	EQ	3	FL	0.000121723	2.098	655	453	51	74	119	1.47662	FALSE	FALSE	130	108	0.531225	0.367397	0.0413625	0.0600162
3	3	FL	24	AS	0.000122493	0.622345	302	676	173	241	99	1.48597	FALSE	FALSE	108	129	0.216954	0.485632	0.124282	0.173132
1	1	EN	5	EH	0.000122927	0.079912	109	248	11	2	5	1.49122	FALSE	FALSE	106	110	0.294595	0.67027	0.0297297	0.00540541
1	5	DT	9	IV	0.000123557	3.91264	111	145	9	46	30	1.49887	FALSE	FALSE	110	114	0.356913	0.466238	0.0289389	0.14791
2	28	IV	2	DS	0.000124183	0.450317	142	198	86	54	93	1.50646	FALSE	FALSE	133	107	0.295833	0.4125	0.179167	0.1125
6	4	AT	7	LQ	0.000124434	0.421218	268	509	50	40	192	1.50951	FALSE	FALSE	109	112	0.309112	0.587082	0.0576701	0.0461361
12	17	AC	3	FV	0.000125285	4.9	84	24	15	21	403	1.51984	FALSE	FALSE	122	108	0.583333	0.166667	0.104167	0.145833
1	9	LV	3	IM	0.000125401	2.57764	83	69	42	90	57	1.52125	FALSE	FALSE	114	108	0.292254	0.242958	0.147887	0.316901
11	16	LV	17	AE	0.00012616	0.194757	52	89	24	8	374	1.53045	FALSE	FALSE	121	122	0.300578	0.514451	0.138728	0.0462428
1	9	LV	5	KN	0.000126762	0.203664	42	64	29	9	57	1.53775	FALSE	FALSE	114	110	0.291667	0.444444	0.201389	0.0625
12	19	DK	4	KS	0.00012715	0.222366	47	93	25	11	412	1.54245	FALSE	FALSE	124	109	0.267045	0.528409	0.142045	0.0625
1	5	AP	9	LV	0.000128225	65535	227	198	0	12	24	1.5555	FALSE	FALSE	110	114	0.519451	0.453089	0	0.02746
2	26	PT	9	EN	0.000128518	1.72914	271	152	199	193	91	1.55905	FALSE	FALSE	131	114	0.332515	0.186503	0.244172	0.23681
6	2	AG	3	IL	0.000129652	1.73539	991	566	113	112	188	1.57281	FALSE	FALSE	107	108	0.556117	0.317621	0.0634119	0.0628507
3	1	IL	21	DH	0.000129913	3.79866	1132	596	12	24	98	1.57598	FALSE	FALSE	106	126	0.641723	0.337868	0.00680272	0.0136054
1	5	HP	9	LV	0.00013022	7.85441	205	174	3	20	37	1.5797	FALSE	FALSE	110	114	0.50995	0.432836	0.00746269	0.0497512
1	9	IV	3	IM	0.000130934	3.70467	174	104	14	31	56	1.58836	FALSE	FALSE	114	108	0.5387	0.321981	0.0433437	0.0959752
2	6	AS	9	KN	0.000132653	0.487649	226	256	105	58	75	1.60922	FALSE	FALSE	111	114	0.350388	0.396899	0.162791	0.0899225
11	1	HK	6	CQ	0.000134044	0	74	265	6	0	344	1.62608	FALSE	FALSE	106	111	0.214493	0.768116	0.0173913	0
6	7	LQ	1	ST	0.000134738	2.27692	222	78	80	64	197	1.6345	FALSE	FALSE	112	106	0.5	0.175676	0.18018	0.144144
1	26	AS	5	EQ	0.000135814	0.333375	365	777	31	22	64	1.64756	FALSE	FALSE	131	110	0.305439	0.650209	0.0259414	0.01841
1	5	DH	9	IV	0.00013586	4.38819	208	237	7	35	27	1.64812	FALSE	FALSE	110	114	0.427105	0.486653	0.0143737	0.0718686
1	9	IL	6	FI	0.000135874	2.7563	246	119	30	40	55	1.64828	FALSE	FALSE	114	111	0.565517	0.273563	0.0689655	0.091954
11	1	HK	4	HK	0.000137238	0.0975073	133	124	22	2	344	1.66483	FALSE	FALSE	106	109	0.47331	0.441281	0.0782918	0.00711744
1	7	KT	5	EH	0.000139457	8.5119	55	6	14	13	52	1.69175	FALSE	FALSE	112	110	0.625	0.0681818	0.159091	0.147727
2	28	FL	2	DS	0.000140159	0.385038	291	393	50	26	95	1.70027	FALSE	FALSE	133	107	0.382895	0.517105	0.0657895	0.0342105
5	1	HY	26	PS	0.000140544	0.473934	116	211	87	75	166	1.70494	FALSE	FALSE	106	131	0.237219	0.431493	0.177914	0.153374
2	9	EK	2	DS	0.000140955	0.454902	116	153	100	60	84	1.70992	FALSE	FALSE	114	107	0.270396	0.356643	0.2331	0.13986
11	16	IL	17	AE	0.000142997	0.283954	21	32	104	45	372	1.7347	FALSE	FALSE	121	122	0.10396	0.158416	0.514851	0.222772
11	4	KN	6	FS	0.000143091	0.135417	26	48	20	5	353	1.73584	FALSE	FALSE	109	111	0.262626	0.484848	0.20202	0.0505051
1	5	AN	10	AK	0.000143251	16.8	126	5	9	6	23	1.73778	FALSE	FALSE	110	115	0.863014	0.0342466	0.0616438	0.0410959
1	6	FV	5	AE	0.0001434	4.296	179	100	10	24	51	1.73959	FALSE	FALSE	111	110	0.571885	0.319489	0.0319489	0.0766773
1	1	EN	10	AK	0.000145345	6.78782	359	28	17	9	5	1.76318	FALSE	FALSE	106	115	0.869249	0.0677966	0.0411622	0.0217918
5	3	KN	27	NT	0.000145397	0.504019	174	193	127	71	168	1.76381	FALSE	FALSE	108	132	0.307965	0.341593	0.224779	0.125664
1	5	EP	26	AS	0.000147629	0.2016	42	75	25	9	32	1.79089	FALSE	FALSE	110	131	0.278146	0.496689	0.165563	0.0596026
1	10	ET	5	AE	0.000147769	10.937	387	230	2	13	62	1.79258	FALSE	FALSE	115	110	0.612342	0.363924	0.00316456	0.0205696
8	1	DH	26	CG	0.000150148	4.57143	48	14	24	32	253	1.82145	FALSE	FALSE	106	131	0.40678	0.118644	0.20339	0.271186
2	2	DS	26	PT	0.000150343	0.642456	380	372	318	200	68	1.82381	FALSE	FALSE	107	131	0.299213	0.292913	0.250394	0.15748
1	6	FV	5	DP	0.000151056	0.121875	143	220	16	3	51	1.83246	FALSE	FALSE	111	110	0.374346	0.575916	0.0418848	0.0078534
1	3	MV	10	KT	0.000151971	3.54672	53	44	18	53	12	1.84356	FALSE	FALSE	108	115	0.315476	0.261905	0.107143	0.315476
1	3	IV	30	FL	0.000152425	2.71891	124	107	26	61	9	1.84907	FALSE	FALSE	108	135	0.389937	0.336478	0.081761	0.191824
4	2	GR	8	DN	0.000154284	0.148285	16	83	13	10	134	1.87162	FALSE	FALSE	107	113	0.131148	0.680328	0.106557	0.0819672
1	9	LV	5	HN	0.000154528	0.189538	31	64	23	9	57	1.87458	FALSE	FALSE	114	110	0.244094	0.503937	0.181102	0.0708661
1	3	IV	5	KP	0.000155184	0.0472028	27	22	26	1	9	1.88253	FALSE	FALSE	108	110	0.355263	0.289474	0.342105	0.0131579
1	5	NT	6	IV	0.000155394	10.2	51	15	4	12	45	1.88508	FALSE	FALSE	110	111	0.621951	0.182927	0.0487805	0.146341
3	24	AS	25	ER	0.000155875	2.63409	1202	603	28	37	117	1.89092	FALSE	FALSE	129	130	0.642781	0.32246	0.0149733	0.0197861
1	7	RT	5	DN	0.000156283	9.1875	49	8	8	12	54	1.89587	FALSE	FALSE	112	110	0.636364	0.103896	0.103896	0.155844
1	1	DE	5	EP	0.000156389	0	107	122	12	0	1	1.89716	FALSE	FALSE	106	110	0.443983	0.506224	0.0497925	0
1	9	IL	5	AE	0.000157643	6.34615	66	52	5	25	55	1.91237	FALSE	FALSE	114	110	0.445946	0.351351	0.0337838	0.168919
1	9	IL	5	AD	0.000157757	7.28276	66	29	5	16	55	1.91376	FALSE	FALSE	114	110	0.568966	0.25	0.0431034	0.137931
1	10	ET	6	FV	0.000160433	0.258869	666	1132	25	11	62	1.94621	FALSE	FALSE	115	111	0.363141	0.61723	0.0136314	0.00599782
12	19	EK	17	CG	0.000161206	0.210526	72	342	14	14	413	1.95559	FALSE	FALSE	124	122	0.162896	0.773756	0.0316742	0.0316742
1	10	EK	5	EN	0.000163589	0.05595	331	493	12	1	58	1.98449	FALSE	FALSE	115	110	0.39546	0.589008	0.0143369	0.00119474
4	5	LM	2	AG	0.000163688	6.42143	31	20	7	29	140	1.9857	FALSE	FALSE	110	107	0.356322	0.229885	0.0804598	0.333333
3	1	IL	25	GQ	0.000164241	3.34397	1230	470	18	23	98	1.99241	FALSE	FALSE	106	130	0.706491	0.26996	0.0103389	0.0132108
8	5	AG	23	IV	0.000164449	2.70458	118	62	38	54	259	1.99493	FALSE	FALSE	110	128	0.433824	0.227941	0.139706	0.198529
11	17	AE	13	GK	0.000164675	0.219692	17	65	25	21	375	1.99768	FALSE	FALSE	122	118	0.132812	0.507812	0.195312	0.164062
1	5	NP	6	FI	0.00016468	0.123656	23	31	24	4	43	1.99773	FALSE	FALSE	110	111	0.280488	0.378049	0.292683	0.0487805
6	10	HN	1	CS	0.000165453	0.378291	73	119	60	37	202	2.00711	FALSE	FALSE	115	106	0.252595	0.411765	0.207612	0.128028
3	1	IL	26	AT	0.000167876	0.333531	563	1055	32	20	98	2.0365	FALSE	FALSE	106	131	0.337126	0.631737	0.0191617	0.011976
1	3	IL	5	HQ	0.000168031	17.0565	141	124	1	15	7	2.03839	FALSE	FALSE	108	110	0.501779	0.441281	0.00355872	0.0533808
1	1	EN	5	ET	0.000168445	0.0521531	109	190	11	1	5	2.04341	FALSE	FALSE	106	110	0.350482	0.610932	0.0353698	0.00321543
11	16	LV	6	QS	0.000170718	3.91111	110	75	12	32	374	2.07098	FALSE	FALSE	121	111	0.480349	0.327511	0.0524017	0.139738
3	26	AS	4	KR	0.000171091	0.364754	286	375	46	22	124	2.07551	FALSE	FALSE	131	109	0.392318	0.514403	0.0631001	0.0301783
1	5	PQ	6	FI	0.000175913	0.115385	110	220	13	3	46	2.134	FALSE	FALSE	110	111	0.317919	0.635838	0.0375723	0.00867052
11	16	IV	6	FS	0.00017592	6.64615	72	39	5	18	373	2.13408	FALSE	FALSE	121	111	0.537313	0.291045	0.0373134	0.134328
1	5	AQ	26	AS	0.000176422	4.43478	51	46	10	40	25	2.14018	FALSE	FALSE	110	131	0.346939	0.312925	0.0680272	0.272109
8	26	AC	27	GV	0.000177412	0.153166	47	179	12	7	272	2.15218	FALSE	FALSE	131	132	0.191837	0.730612	0.0489796	0.0285714
8	1	DH	23	IR	0.000182122	4.12414	39	15	29	46	253	2.20932	FALSE	FALSE	106	128	0.302326	0.116279	0.224806	0.356589
1	1	EN	5	EP	0.000186139	0	109	136	11	0	5	2.25805	FALSE	FALSE	106	110	0.425781	0.53125	0.0429688	0
8	27	GV	7	FL	0.000186166	3.75611	535	252	13	23	282	2.25838	FALSE	FALSE	132	112	0.650061	0.306197	0.0157959	0.0279465
11	16	LV	1	KN	0.000188323	0.216797	111	112	32	7	374	2.28454	FALSE	FALSE	121	106	0.423664	0.427481	0.122137	0.0267176
12	2	LS	14	IV	0.000188464	2.5441	100	44	67	75	383	2.28626	FALSE	FALSE	107	119	0.34965	0.153846	0.234266	0.262238
11	13	ER	17	PQ	0.000188895	0.031746	12	54	7	1	364	2.29148	FALSE	FALSE	118	122	0.162162	0.72973	0.0945946	0.0135135
1	5	HN	10	KT	0.000190332	0.0357143	3	84	5	5	36	2.30892	FALSE	FALSE	110	115	0.0309278	0.865979	0.0515464	0.0515464
2	9	EK	2	DN	0.000191429	0.486034	116	179	100	75	84	2.32222	FALSE	FALSE	114	107	0.246809	0.380851	0.212766	0.159574
1	10	AK	5	HQ	0.000192738	10.4371	199	143	2	15	60	2.33811	FALSE	FALSE	115	110	0.554318	0.398329	0.00557103	0.0417827
6	4	AS	25	AG	0.00019289	0.522873	1303	1780	84	60	191	2.33995	FALSE	FALSE	109	130	0.403781	0.551596	0.0260304	0.0185931
5	3	KN	28	EG	0.000193342	0.503753	178	189	129	69	168	2.34543	FALSE	FALSE	108	133	0.315044	0.334513	0.228319	0.122124
2	28	FI	8	IV	0.0001935	2.05718	842	631	48	74	94	2.34735	FALSE	FALSE	133	113	0.5279	0.395611	0.030094	0.046395
1	5	ET	10	KT	0.000193857	0.0843215	2	23	33	32	34	2.35168	FALSE	FALSE	110	115	0.0222222	0.255556	0.366667	0.355556
11	1	HQ	6	FQ	0.000194204	0.0918367	30	98	10	3	346	2.35589	FALSE	FALSE	106	111	0.212766	0.695035	0.070922	0.0212766
8	23	LV	27	IR	0.000196956	4.71572	47	13	23	30	267	2.38928	FALSE	FALSE	128	132	0.415929	0.115044	0.20354	0.265487
2	28	IV	8	IT	0.000198555	2.09857	275	111	85	72	93	2.40867	FALSE	FALSE	133	113	0.506446	0.20442	0.156538	0.132597
6	1	CT	7	LM	0.000199357	0.409091	63	99	84	54	186	2.4184	FALSE	FALSE	106	112	0.21	0.33	0.28	0.18
6	24	SY	4	AT	0.000199366	0.440918	168	256	64	43	209	2.41851	FALSE	FALSE	129	109	0.316384	0.482109	0.120527	0.0809793
3	25	QR	21	DE	0.000199515	3.21429	120	64	21	36	118	2.42032	FALSE	FALSE	130	126	0.497925	0.26556	0.0871369	0.149378
12	19	DK	4	NR	0.000201388	6.04762	127	42	7	14	412	2.44304	FALSE	FALSE	124	109	0.668421	0.221053	0.0368421	0.0736842
1	7	RT	5	DH	0.000201566	9.625	49	7	8	11	54	2.4452	FALSE	FALSE	112	110	0.653333	0.0933333	0.106667	0.146667
2	9	DE	2	DS	0.000201932	0.363206	325	437	43	21	82	2.44964	FALSE	FALSE	114	107	0.393462	0.529056	0.0520581	0.0254237
2	22	CS	9	KN	0.00020234	2.21159	306	107	75	58	87	2.45458	FALSE	FALSE	127	114	0.56044	0.195971	0.137363	0.106227
1	10	AE	5	ET	0.00020266	0.0524887	232	442	10	1	59	2.45847	FALSE	FALSE	115	110	0.338686	0.645255	0.0145985	0.00145985
11	1	HQ	17	PQ	0.00020272	0.0867347	34	49	16	2	346	2.4592	FALSE	FALSE	106	122	0.336634	0.485149	0.158416	0.019802
1	3	MV	10	AK	0.000204109	0.293572	51	53	59	18	12	2.47605	FALSE	FALSE	108	115	0.281768	0.292818	0.325967	0.0994475
5	28	EG	30	DN	0.000205682	0.556648	229	415	114	115	181	2.49513	FALSE	FALSE	133	135	0.262314	0.475372	0.130584	0.13173
2	8	TV	2	DG	0.000206155	1.97078	1214	616	66	66	80	2.50086	FALSE	FALSE	113	107	0.618756	0.313965	0.0336391	0.0336391
8	27	IR	23	LR	0.000206241	4.75543	105	69	8	25	278	2.50191	FALSE	FALSE	132	128	0.507246	0.333333	0.0386473	0.120773
2	6	AS	9	EN	0.000209854	0.494739	214	256	98	58	75	2.54574	FALSE	FALSE	111	114	0.341853	0.408946	0.15655	0.0926518
12	19	DN	4	NR	0.000210268	13.3548	184	62	2	9	410	2.55076	FALSE	FALSE	124	109	0.715953	0.241245	0.0077821	0.0350195
3	26	AT	24	AS	0.000210819	0.278309	1344	2318	25	12	126	2.55745	FALSE	FALSE	131	129	0.363341	0.626656	0.00675858	0.00324412
1	3	IV	5	AP	0.000212093	0.0424242	14	22	15	1	9	2.5729	FALSE	FALSE	108	110	0.269231	0.423077	0.288462	0.0192308
5	31	DE	27	NT	0.000212591	1.87917	242	165	96	123	184	2.57894	FALSE	FALSE	136	132	0.386581	0.263578	0.153355	0.196486
11	14	AD	17	PQ	0.000213042	4.78764	80	74	7	31	368	2.58441	FALSE	FALSE	119	122	0.416667	0.385417	0.0364583	0.161458
6	22	FY	4	AS	0.000213897	0.501847	220	375	83	71	206	2.59479	FALSE	FALSE	127	109	0.293725	0.500668	0.110814	0.0947931
1	3	LV	5	EH	0.000214578	0.119205	90	151	15	3	11	2.60304	FALSE	FALSE	108	110	0.34749	0.583012	0.0579151	0.011583
11	17	PQ	4	NQ	0.000214839	0.130632	115	139	19	3	380	2.60621	FALSE	FALSE	122	109	0.416667	0.503623	0.0688406	0.0108696
12	2	FS	19	EK	0.000215576	3.97937	109	30	21	23	382	2.61515	FALSE	FALSE	107	124	0.595628	0.163934	0.114754	0.125683
2	2	DN	8	IT	0.000219084	2.3	417	139	60	46	67	2.65771	FALSE	FALSE	107	113	0.629909	0.20997	0.0906344	0.0694864
1	10	ET	5	ET	0.000221082	0.122297	230	434	13	3	62	2.68195	FALSE	FALSE	115	110	0.338235	0.638235	0.0191176	0.00441176
3	26	GT	21	DE	0.000223262	6.68293	1644	861	4	14	128	2.70839	FALSE	FALSE	131	126	0.651605	0.34126	0.00158541	0.00554895
12	4	NR	2	LS	0.000223655	0.227765	44	85	25	11	390	2.71316	FALSE	FALSE	109	107	0.266667	0.515152	0.151515	0.0666667
11	17	AE	14	AD	0.000227126	0.223577	35	41	42	11	375	2.75526	FALSE	FALSE	122	119	0.271318	0.317829	0.325581	0.0852713
1	6	FI	5	EK	0.000227366	0.252998	109	235	22	12	50	2.75818	FALSE	FALSE	111	110	0.28836	0.621693	0.0582011	0.031746
1	10	AK	5	AQ	0.000228895	8.25175	236	143	3	15	60	2.77673	FALSE	FALSE	115	110	0.594458	0.360202	0.00755668	0.0377834
1	5	PT	3	MV	0.000234206	4.32	72	75	8	36	47	2.84115	FALSE	FALSE	110	108	0.376963	0.39267	0.0418848	0.188482
2	28	IL	9	EN	0.000237827	2.11148	552	610	36	84	96	2.88508	FALSE	FALSE	133	114	0.430577	0.475819	0.0280811	0.0655226
8	22	IL	1	DE	0.000238029	3.53986	780	362	14	23	262	2.88753	FALSE	FALSE	127	106	0.661578	0.30704	0.0118745	0.0195081
11	1	KQ	6	QS	0.00023958	6.49091	153	66	5	14	348	2.90635	FALSE	FALSE	106	111	0.642857	0.277311	0.0210084	0.0588235
1	3	IM	6	FI	0.000239692	3.54031	172	53	22	24	8	2.9077	FALSE	FALSE	108	111	0.634686	0.195572	0.0811808	0.0885609
8	1	DQ	23	LR	0.000239793	0.177632	27	64	19	8	254	2.90893	FALSE	FALSE	106	128	0.228814	0.542373	0.161017	0.0677966
8	23	LV	1	DH	0.000241043	0.20122	21	41	28	11	267	2.92409	FALSE	FALSE	128	106	0.207921	0.405941	0.277228	0.108911
12	3	FV	19	DN	0.000242453	6.63399	203	34	9	10	385	2.94119	FALSE	FALSE	108	124	0.792969	0.132812	0.0351562	0.0390625
8	21	NS	23	IV	0.000242707	9.73643	2869	2210	2	15	261	2.94427	FALSE	FALSE	126	128	0.562991	0.433673	0.000392465	0.00294349
12	17	CG	16	IL	0.000242793	0.262172	315	445	27	10	405	2.94532	FALSE	FALSE	122	121	0.395232	0.558344	0.033877	0.0125471
1	3	IL	5	EP	0.000243414	0.0575017	87	89	17	1	7	2.95286	FALSE	FALSE	108	110	0.448454	0.458763	0.0876289	0.00515464
8	23	LV	1	HQ	0.000245825	4.65909	41	28	11	35	267	2.9821	FALSE	FALSE	128	106	0.356522	0.243478	0.0956522	0.304348
2	28	FI	4	AP	0.000246191	1.88327	2410	1887	59	87	94	2.98655	FALSE	FALSE	133	109	0.542426	0.424713	0.0132793	0.0195814
3	10	EQ	7	KM	0.000246793	2.02301	232	154	70	94	107	2.99384	FALSE	FALSE	115	112	0.421818	0.28	0.127273	0.170909
3	10	DE	4	QR	0.000247064	0.49163	375	536	74	52	105	2.99713	FALSE	FALSE	115	109	0.36162	0.516876	0.0713597	0.0501446
3	25	EQ	10	EQ	0.000248034	0.369957	393	507	44	21	119	3.0089	FALSE	FALSE	130	115	0.407254	0.525389	0.0455959	0.0217617
12	17	AG	19	EK	0.000248856	5.07407	411	81	12	12	404	3.01887	FALSE	FALSE	122	124	0.796512	0.156977	0.0232558	0.0232558
12	4	RS	6	DV	0.000251508	6.93333	64	15	8	13	392	3.05105	FALSE	FALSE	109	111	0.64	0.15	0.08	0.13
3	3	FL	26	AS	0.000253534	0.544272	139	273	116	124	99	3.07563	FALSE	FALSE	108	131	0.21319	0.418712	0.177914	0.190184
11	16	IL	13	GK	0.000256408	2.44444	91	91	36	88	372	3.11048	FALSE	FALSE	121	118	0.297386	0.297386	0.117647	0.287582
1	5	DT	1	EK	0.000260152	0.168182	37	55	24	6	30	3.15591	FALSE	FALSE	110	106	0.303279	0.45082	0.196721	0.0491803
12	6	NV	17	AC	0.000260839	0.142857	8	28	22	11	398	3.16423	FALSE	FALSE	111	122	0.115942	0.405797	0.318841	0.15942
1	5	DE	3	MV	0.000264954	4.20588	44	34	12	39	13	3.21416	FALSE	FALSE	110	108	0.341085	0.263566	0.0930233	0.302326
11	16	IL	13	EG	0.000265228	0.296703	24	91	32	36	372	3.21748	FALSE	FALSE	121	118	0.131148	0.497268	0.174863	0.196721
12	4	KS	6	DV	0.000266035	4.81377	41	13	19	29	389	3.22727	FALSE	FALSE	109	111	0.401961	0.127451	0.186275	0.284314
1	10	AK	3	IL	0.000266119	4.53371	341	81	13	14	60	3.22829	FALSE	FALSE	115	108	0.759465	0.180401	0.0289532	0.0311804
3	7	KM	25	EQ	0.000267908	2.21046	253	181	43	68	103	3.24999	FALSE	FALSE	112	130	0.46422	0.33211	0.0788991	0.124771
1	3	IL	5	EN	0.000274053	0.0616584	87	83	17	1	7	3.32454	FALSE	FALSE	108	110	0.462766	0.441489	0.0904255	0.00531915
5	26	PS	9	AS	0.000275419	0.535072	119	192	139	120	179	3.34111	FALSE	FALSE	131	114	0.208772	0.336842	0.24386	0.210526
3	3	FL	21	EQ	0.000275784	1.85367	222	179	93	139	99	3.34554	FALSE	FALSE	108	126	0.350711	0.28278	0.146919	0.219589
2	2	NS	4	AP	0.000275891	0.529939	368	712	79	81	71	3.34684	FALSE	FALSE	107	109	0.296774	0.574194	0.0637097	0.0653226
1	3	MV	5	AD	0.000276399	0.209524	13	65	21	22	12	3.353	FALSE	FALSE	108	110	0.107438	0.53719	0.173554	0.181818
5	31	DE	28	EG	0.000277562	1.86038	250	157	101	118	184	3.36711	FALSE	FALSE	136	133	0.399361	0.250799	0.161342	0.188498
1	5	PQ	9	LV	0.000278908	65535	155	166	0	13	46	3.38343	FALSE	FALSE	110	114	0.464072	0.497006	0	0.0389222
6	26	FY	1	ST	0.000280228	1.82966	240	146	115	128	211	3.39944	FALSE	FALSE	131	106	0.381558	0.232114	0.18283	0.203498
8	23	LR	22	IL	0.000282956	0.229167	215	688	15	11	266	3.43254	FALSE	FALSE	128	127	0.231432	0.740581	0.0161464	0.0118407
8	1	DQ	27	GR	0.000285615	0.177114	27	98	14	9	254	3.46479	FALSE	FALSE	106	132	0.182432	0.662162	0.0945946	0.0608108
2	9	DN	26	PT	0.000287221	0.498198	400	424	89	47	81	3.48427	FALSE	FALSE	114	131	0.416667	0.441667	0.0927083	0.0489583
4	7	IV	5	IM	0.000287797	0.147783	45	58	21	4	141	3.49127	FALSE	FALSE	112	110	0.351562	0.453125	0.164062	0.03125
8	27	GR	21	NS	0.000291739	0.217391	140	805	12	15	281	3.53909	FALSE	FALSE	132	126	0.144033	0.828189	0.0123457	0.0154321
1	9	IV	6	FV	0.000291949	2.90036	453	238	21	32	56	3.54163	FALSE	FALSE	114	111	0.608871	0.319892	0.0282258	0.0430108
1	5	DH	1	EN	0.000295409	0.229681	93	262	17	11	27	3.58361	FALSE	FALSE	110	106	0.24282	0.684073	0.0443864	0.0287206
12	2	LS	17	AG	0.000296761	0.256259	12	97	28	58	383	3.60001	FALSE	FALSE	107	122	0.0615385	0.497436	0.14359	0.297436
1	5	HN	6	FI	0.000298299	0.132695	97	129	17	3	36	3.61866	FALSE	FALSE	110	111	0.394309	0.52439	0.0691057	0.0121951
1	9	LV	5	AT	0.000300255	0.166234	32	55	21	6	57	3.64239	FALSE	FALSE	114	110	0.280702	0.482456	0.184211	0.0526316
8	24	LV	4	IV	0.000303065	2.3842	711	438	32	47	269	3.67648	FALSE	FALSE	129	109	0.57899	0.356678	0.0260586	0.0382736
1	26	AS	5	QT	0.000303992	0.197088	777	896	22	5	64	3.68773	FALSE	FALSE	131	110	0.457059	0.527059	0.0129412	0.00294118
3	8	IV	10	EQ	0.000306131	0.495172	193	221	97	55	104	3.71368	FALSE	FALSE	113	115	0.340989	0.390459	0.171378	0.0971731
1	3	MV	5	PQ	0.000306617	4.40476	37	28	12	40	12	3.71957	FALSE	FALSE	108	110	0.316239	0.239316	0.102564	0.34188
12	4	KN	19	DK	0.00031385	4.40816	72	28	14	24	387	3.80732	FALSE	FALSE	109	124	0.521739	0.202899	0.101449	0.173913
3	25	ER	24	AS	0.000314289	0.483514	402	893	54	58	121	3.81264	FALSE	FALSE	130	129	0.285714	0.634684	0.0383795	0.0412225
3	24	AS	21	DH	0.000314492	3.58398	1835	1024	12	24	117	3.8151	FALSE	FALSE	129	126	0.633851	0.353713	0.00414508	0.00829016
1	9	IV	5	EN	0.000314861	0.129085	79	102	18	3	56	3.81958	FALSE	FALSE	114	110	0.391089	0.50495	0.0891089	0.0148515
3	26	GT	25	EG	0.000319326	0.0603292	1162	1751	11	1	128	3.87375	FALSE	FALSE	131	130	0.397265	0.598632	0.00376068	0.00034188
11	13	KR	6	QS	0.000319788	0.165289	90	99	22	4	367	3.87935	FALSE	FALSE	118	111	0.418605	0.460465	0.102326	0.0186047
12	18	IL	4	KN	0.00033064	0.0938995	157	304	11	2	408	4.01099	FALSE	FALSE	123	109	0.331224	0.64135	0.0232068	0.00421941
1	7	KR	3	LM	0.000332297	0.271171	14	60	37	43	53	4.03109	FALSE	FALSE	112	108	0.0909091	0.38961	0.24026	0.279221
12	3	FI	4	NR	0.000332503	8.663	215	91	3	11	384	4.03359	FALSE	FALSE	108	109	0.671875	0.284375	0.009375	0.034375
1	10	ET	5	DH	0.000332792	0.0497658	170	427	8	1	62	4.03711	FALSE	FALSE	115	110	0.280528	0.70462	0.0132013	0.00165017
12	2	FL	4	NS	0.000334412	0.193237	40	63	23	7	381	4.05675	FALSE	FALSE	107	109	0.300752	0.473684	0.172932	0.0526316
6	1	CS	2	AG	0.000335976	0.538266	1802	2585	79	61	185	4.07572	FALSE	FALSE	106	107	0.398056	0.571018	0.0174509	0.0134747
8	27	GV	26	CG	0.000336616	7.85556	404	30	12	7	282	4.08349	FALSE	FALSE	132	131	0.891832	0.0662252	0.0264901	0.0154525
1	6	FV	5	EK	0.000337838	0.301014	100	263	24	19	51	4.09831	FALSE	FALSE	111	110	0.246305	0.647783	0.0591133	0.046798
2	26	PT	2	DN	0.000339238	1.58944	327	222	215	232	91	4.1153	FALSE	FALSE	131	107	0.328313	0.222892	0.215863	0.232932
2	4	AP	22	ST	0.000339683	1.78315	1025	842	71	104	72	4.1207	FALSE	FALSE	109	127	0.501959	0.412341	0.0347698	0.0509305
1	7	KT	3	MV	0.000342599	0.346247	39	63	59	33	52	4.15607	FALSE	FALSE	112	108	0.201031	0.324742	0.304124	0.170103
1	5	EH	30	FL	0.000343513	2.55606	241	120	33	42	31	4.16716	FALSE	FALSE	110	135	0.552752	0.275229	0.0756881	0.0963303
1	10	AK	5	DH	0.000352988	0.0326633	13	199	4	2	60	4.2821	FALSE	FALSE	115	110	0.059633	0.912844	0.0183486	0.00917431
1	5	DP	1	EN	0.000353842	0.152174	7	46	16	16	28	4.29246	FALSE	FALSE	110	106	0.0823529	0.541176	0.188235	0.188235
1	10	KT	5	AD	0.000355846	73.75	295	12	1	3	63	4.31677	FALSE	FALSE	115	110	0.948553	0.0385852	0.00321543	0.0096463
12	17	AG	6	DV	0.000356553	5.35548	372	129	7	13	404	4.32534	FALSE	FALSE	122	111	0.714012	0.247601	0.0134357	0.024952
6	24	HY	1	ST	0.000357342	2.42679	317	190	33	48	208	4.33492	FALSE	FALSE	129	106	0.539116	0.323129	0.0561224	0.0816327
3	26	ST	25	ER	0.000359422	4.75	717	478	6	19	129	4.36014	FALSE	FALSE	131	130	0.587705	0.391803	0.00491803	0.0155738
12	16	IL	4	KN	0.000361413	0.223714	87	175	20	9	401	4.3843	FALSE	FALSE	121	109	0.298969	0.601375	0.0687285	0.0309278
4	7	IV	10	IP	0.000362844	0.0487062	32	73	9	1	141	4.40166	FALSE	FALSE	112	115	0.278261	0.634783	0.0782609	0.00869565
2	2	DN	28	IL	0.000364888	2.12068	276	177	50	68	67	4.42645	FALSE	FALSE	107	133	0.483363	0.309982	0.0875657	0.119089
3	24	AS	4	QR	0.000365439	0.435124	1384	1871	51	30	117	4.43315	FALSE	FALSE	129	109	0.414868	0.560851	0.0152878	0.00899281
1	9	LV	5	ET	0.000365674	0.192727	53	55	30	6	57	4.436	FALSE	FALSE	114	110	0.368056	0.381944	0.208333	0.0416667
3	21	DE	24	AS	0.000370697	0.420069	926	1503	44	30	111	4.49693	FALSE	FALSE	126	129	0.369956	0.600479	0.0175789	0.0119856
1	5	EN	10	EK	0.000372279	0.178322	17	26	33	9	17	4.51611	FALSE	FALSE	110	115	0.2	0.305882	0.388235	0.105882
11	1	KN	17	PQ	0.000373567	0.209459	31	37	36	9	347	4.53174	FALSE	FALSE	106	122	0.274336	0.327434	0.318584	0.079646
12	17	AG	4	KN	0.000377279	0.179121	163	420	13	6	404	4.57677	FALSE	FALSE	122	109	0.270764	0.697674	0.0215947	0.00996678
1	7	KR	5	DH	0.000377967	8.45455	31	11	5	15	53	4.58512	FALSE	FALSE	112	110	0.5	0.177419	0.0806452	0.241935
11	17	AP	6	CF	0.000379671	4.69318	118	66	8	21	376	4.60579	FALSE	FALSE	122	111	0.553991	0.309859	0.0375587	0.0985915
1	3	IL	5	QT	0.000381032	0.0626263	124	132	15	1	7	4.6223	FALSE	FALSE	108	110	0.455882	0.485294	0.0551471	0.00367647
1	10	KT	5	DH	0.000388378	0.013986	12	286	3	1	63	4.71141	FALSE	FALSE	115	110	0.0397351	0.94702	0.00993377	0.00331126
3	7	KM	26	GS	0.000392619	0.440559	126	286	50	50	103	4.76286	FALSE	FALSE	112	131	0.246094	0.558594	0.0976562	0.0976562
1	5	DH	7	KR	0.000396847	0.229091	216	300	22	7	27	4.81415	FALSE	FALSE	110	112	0.39633	0.550459	0.040367	0.012844
1	9	IL	1	DE	0.000396884	0.347107	126	121	54	18	55	4.8146	FALSE	FALSE	114	106	0.394984	0.37931	0.169279	0.0564263
1	10	EK	5	HQ	0.00039703	15.5009	704	545	1	12	58	4.81637	FALSE	FALSE	115	110	0.557845	0.431854	0.000792393	0.00950872
1	9	IL	10	AT	0.000399831	2.94754	186	61	30	29	55	4.85034	FALSE	FALSE	114	115	0.607843	0.199346	0.0980392	0.0947712
1	5	NQ	9	LV	0.000400493	5.3087	111	92	5	22	44	4.85838	FALSE	FALSE	110	114	0.482609	0.4	0.0217391	0.0956522
2	22	CS	28	FV	0.000403583	0.453105	99	263	54	65	87	4.89586	FALSE	FALSE	127	133	0.205821	0.546778	0.112266	0.135135
3	26	AS	21	DE	0.000408598	3.21105	407	169	18	24	124	4.95671	FALSE	FALSE	131	126	0.658576	0.273463	0.0291262	0.038835
8	27	RV	1	DE	0.000412578	5.2963	143	27	12	12	279	5.00499	FALSE	FALSE	132	106	0.737113	0.139175	0.0618557	0.0618557
2	9	DE	2	GN	0.000414844	0.348066	186	362	31	21	82	5.03248	FALSE	FALSE	114	107	0.31	0.603333	0.0516667	0.035
12	17	CS	3	FI	0.000418278	6.74194	114	31	6	11	406	5.07414	FALSE	FALSE	122	108	0.703704	0.191358	0.037037	0.0679012
1	7	KR	5	DE	0.000419502	6.2	31	31	5	31	53	5.08898	FALSE	FALSE	112	110	0.316327	0.316327	0.0510204	0.316327
3	4	QR	25	EQ	0.000419878	2.62779	244	141	27	41	102	5.09354	FALSE	FALSE	109	130	0.538631	0.311258	0.0596026	0.0905077
1	10	AK	5	AD	0.000419883	24.2051	236	13	3	4	60	5.0936	FALSE	FALSE	115	110	0.921875	0.0507812	0.0117188	0.015625
3	4	KQ	7	KM	0.000427299	0.52476	192	299	93	76	100	5.18357	FALSE	FALSE	109	112	0.290909	0.45303	0.140909	0.115152
1	10	EK	5	AQ	0.000430685	15.3028	695	545	1	12	58	5.22464	FALSE	FALSE	115	110	0.554669	0.434956	0.000798085	0.00957702
8	23	IV	7	FL	0.000434084	3.52092	488	198	14	20	263	5.26588	FALSE	FALSE	128	112	0.677778	0.275	0.0194444	0.0277778
6	25	AG	2	AG	0.000439782	0.622107	625	849	142	120	210	5.33499	FALSE	FALSE	130	107	0.360023	0.489055	0.0817972	0.0691244
2	9	DK	2	GN	0.000440779	0.375396	292	632	32	26	83	5.34709	FALSE	FALSE	114	107	0.297352	0.643585	0.0325866	0.0264766
2	9	EK	28	FL	0.00044263	0.439736	69	104	86	57	84	5.36955	FALSE	FALSE	114	133	0.218354	0.329114	0.272152	0.18038
1	6	IV	9	LV	0.000443066	2.77702	70	43	34	58	49	5.37483	FALSE	FALSE	111	114	0.341463	0.209756	0.165854	0.282927
1	3	LM	5	EN	0.000448538	0.104231	101	114	17	2	10	5.44121	FALSE	FALSE	108	110	0.431624	0.487179	0.0726496	0.00854701
12	17	CG	19	EN	0.000448592	12.5391	321	16	8	5	405	5.44187	FALSE	FALSE	122	124	0.917143	0.0457143	0.0228571	0.0142857
2	9	DN	2	GN	0.000449082	0.356414	163	196	42	18	81	5.44782	FALSE	FALSE	114	107	0.389021	0.46778	0.100239	0.0429594
1	1	DE	10	AK	0.000450278	6.58009	380	42	11	8	1	5.46232	FALSE	FALSE	106	115	0.861678	0.0952381	0.0249433	0.0181406
5	1	HR	3	KN	0.000452224	0.51437	412	446	88	49	165	5.48593	FALSE	FALSE	106	108	0.41407	0.448241	0.0884422	0.0492462
5	28	EG	1	HR	0.000455824	1.99943	303	156	68	70	181	5.5296	FALSE	FALSE	133	106	0.507538	0.261307	0.113903	0.117253
1	5	AD	6	FI	0.000456693	0.2873	295	302	34	10	19	5.54015	FALSE	FALSE	110	111	0.460218	0.471139	0.0530421	0.0156006
1	7	RT	5	KQ	0.000457794	0.271429	27	45	42	19	54	5.5535	FALSE	FALSE	112	110	0.203008	0.338346	0.315789	0.142857
5	30	DN	22	AE	0.000458083	1.85598	296	130	119	97	183	5.557	FALSE	FALSE	135	127	0.461059	0.202492	0.185358	0.15109
2	8	IT	25	IV	0.000462354	0.600786	2424	2778	122	84	78	5.60882	FALSE	FALSE	113	130	0.448225	0.513683	0.0225592	0.0155325
1	5	HN	7	KT	0.00046414	0.147436	69	117	16	4	36	5.63048	FALSE	FALSE	110	112	0.334951	0.567961	0.0776699	0.0194175
1	9	LV	6	IV	0.000467832	0.376852	74	162	40	33	57	5.67527	FALSE	FALSE	114	111	0.239482	0.524272	0.12945	0.106796
8	1	DQ	23	IR	0.000471556	0.196429	33	64	21	8	254	5.72045	FALSE	FALSE	106	128	0.261905	0.507937	0.166667	0.0634921
2	9	DE	8	IV	0.000471639	2.25071	553	351	35	50	82	5.72146	FALSE	FALSE	114	113	0.559151	0.354904	0.0353893	0.0505561
6	10	KQ	2	AG	0.000477218	0.486015	428	643	63	46	200	5.78913	FALSE	FALSE	115	107	0.362712	0.544915	0.0533898	0.0389831
2	2	DG	8	IT	0.000478312	0.496306	714	1265	58	51	66	5.8024	FALSE	FALSE	107	113	0.341954	0.605843	0.0277778	0.0244253
1	3	MV	5	DE	0.000478825	3.50168	65	27	22	32	12	5.80862	FALSE	FALSE	108	110	0.445205	0.184932	0.150685	0.219178
11	1	KQ	4	HK	0.000480524	0.176565	66	89	21	5	348	5.82924	FALSE	FALSE	106	109	0.364641	0.491713	0.116022	0.0276243
8	27	IR	26	CG	0.000490715	0.234234	104	84	37	7	278	5.95286	FALSE	FALSE	132	131	0.448276	0.362069	0.159483	0.0301724
1	3	LM	5	EK	0.000494617	0.192687	101	185	17	6	10	6.0002	FALSE	FALSE	108	110	0.326861	0.598706	0.0550162	0.0194175
4	5	IL	30	IT	0.000502296	7.40385	55	26	4	14	138	6.09335	FALSE	FALSE	110	135	0.555556	0.262626	0.040404	0.141414
5	9	AS	1	RY	0.000502452	0.504129	77	173	98	111	171	6.09525	FALSE	FALSE	114	106	0.167756	0.376906	0.213508	0.24183
1	5	DP	9	IV	0.000508482	4.30247	34	27	12	41	28	6.16839	FALSE	FALSE	110	114	0.298246	0.236842	0.105263	0.359649
12	2	LS	3	FV	0.000513352	0.365728	38	60	71	41	383	6.22747	FALSE	FALSE	107	108	0.180952	0.285714	0.338095	0.195238
1	7	RT	10	AT	0.000514835	0.351373	48	75	51	28	54	6.24546	FALSE	FALSE	112	115	0.237624	0.371287	0.252475	0.138614
11	17	AQ	16	LV	0.000515445	0.208333	30	48	27	9	377	6.25286	FALSE	FALSE	122	121	0.263158	0.421053	0.236842	0.0789474
1	3	MV	5	DK	0.000518039	4.24716	65	16	22	23	12	6.28433	FALSE	FALSE	108	110	0.515873	0.126984	0.174603	0.18254
1	30	FL	5	KT	0.000519014	0.247241	320	302	30	7	65	6.29616	FALSE	FALSE	135	110	0.485584	0.45827	0.0455235	0.0106222
1	3	IV	9	IV	0.000521327	0.31603	47	143	26	25	9	6.32422	FALSE	FALSE	108	114	0.195021	0.593361	0.107884	0.103734
5	25	ST	26	LS	0.000524277	2.66667	56	109	21	109	176	6.36	FALSE	FALSE	130	131	0.189831	0.369492	0.0711864	0.369492
5	22	AE	24	IT	0.000524965	1.65042	769	689	94	139	173	6.36835	FALSE	FALSE	127	129	0.45476	0.407451	0.0555884	0.0821999
3	26	AS	25	EQ	0.000528005	2.976	216	125	18	31	124	6.40522	FALSE	FALSE	131	130	0.553846	0.320513	0.0461538	0.0794872
4	5	LM	30	MT	0.000528459	6.76667	21	15	6	29	140	6.41073	FALSE	FALSE	110	135	0.295775	0.211268	0.084507	0.408451
1	1	EN	5	AE	0.000528953	8.00612	238	109	3	11	5	6.41673	FALSE	FALSE	106	110	0.65928	0.301939	0.00831025	0.0304709
1	5	DT	1	DE	0.000533256	3.31532	138	37	27	24	30	6.46892	FALSE	FALSE	110	106	0.610619	0.163717	0.119469	0.106195
8	1	DH	27	GI	0.000535308	0.137652	17	57	13	6	253	6.49383	FALSE	FALSE	106	132	0.182796	0.612903	0.139785	0.0645161
1	3	LM	5	AQ	0.000536892	65535	178	153	0	10	10	6.51304	FALSE	FALSE	108	110	0.521994	0.44868	0	0.0293255
1	7	RT	5	AE	0.000537181	0.234056	14	85	19	27	54	6.51655	FALSE	FALSE	112	110	0.0965517	0.586207	0.131034	0.186207
2	6	AS	5	FY	0.000545184	0.641256	470	523	199	142	75	6.61362	FALSE	FALSE	111	110	0.352324	0.392054	0.149175	0.106447
11	1	HK	4	HQ	0.000545512	0.152406	133	119	22	3	344	6.6176	FALSE	FALSE	106	109	0.480144	0.429603	0.0794224	0.0108303
1	5	HN	10	EK	0.000546145	17.7273	117	3	11	5	36	6.62529	FALSE	FALSE	110	115	0.860294	0.0220588	0.0808824	0.0367647
12	2	LS	19	EK	0.000546768	3.38624	64	18	42	40	383	6.63284	FALSE	FALSE	107	124	0.390244	0.109756	0.256098	0.243902
5	3	NT	27	NT	0.000548604	2.8172	131	93	21	42	170	6.65511	FALSE	FALSE	108	132	0.456446	0.324042	0.0731707	0.146341
6	27	AC	10	HK	0.000552014	2.12392	452	292	43	59	212	6.69648	FALSE	FALSE	132	115	0.534279	0.345154	0.0508274	0.06974
11	4	KN	6	QS	0.000556171	0.16369	33	48	21	5	353	6.74691	FALSE	FALSE	109	111	0.308411	0.448598	0.196262	0.046729
8	24	LV	26	AG	0.000564909	3.23203	301	119	18	23	269	6.85291	FALSE	FALSE	129	131	0.652928	0.258134	0.0390456	0.0498915
12	2	FS	19	EN	0.000565614	6.4881	109	8	21	10	382	6.86146	FALSE	FALSE	107	124	0.736486	0.0540541	0.141892	0.0675676
12	15	AS	6	DV	0.000568628	3.67453	369	159	12	19	400	6.89803	FALSE	FALSE	120	111	0.660107	0.284436	0.0214669	0.0339893
1	1	DK	5	ET	0.00057301	0	74	121	8	0	2	6.95118	FALSE	FALSE	106	110	0.364532	0.596059	0.0394089	0
11	1	KQ	13	GK	0.00058117	0.266934	80	111	27	10	348	7.05018	FALSE	FALSE	106	118	0.350877	0.486842	0.118421	0.0438596
1	5	KP	10	AK	0.00058394	37.8947	180	19	1	4	40	7.08377	FALSE	FALSE	110	115	0.882353	0.0931373	0.00490196	0.0196078
1	9	LV	5	AN	0.00058469	0.214286	32	64	21	9	57	7.09288	FALSE	FALSE	114	110	0.253968	0.507937	0.166667	0.0714286
6	2	AG	26	FY	0.00058769	1.64087	856	701	96	129	188	7.12926	FALSE	FALSE	107	131	0.480359	0.393378	0.0538721	0.0723906
5	26	LP	1	RY	0.000594816	0.444444	48	108	81	81	177	7.21572	FALSE	FALSE	131	106	0.150943	0.339623	0.254717	0.254717
12	4	NR	6	DI	0.000595759	4.7175	111	50	8	17	390	7.22715	FALSE	FALSE	109	111	0.596774	0.268817	0.0430108	0.0913978
3	26	GS	25	GQ	0.000595979	4.57895	870	228	10	12	127	7.22982	FALSE	FALSE	131	130	0.776786	0.203571	0.00892857	0.0107143
1	5	KQ	7	KR	0.000601074	0.21875	57	76	24	7	41	7.29163	FALSE	FALSE	110	112	0.347561	0.463415	0.146341	0.0426829
1	5	EP	7	RT	0.000602429	0.126316	36	57	15	3	32	7.30807	FALSE	FALSE	110	112	0.324324	0.513514	0.135135	0.027027
5	27	NT	26	PS	0.000602789	0.549636	194	214	127	77	180	7.31243	FALSE	FALSE	132	131	0.316993	0.349673	0.207516	0.125817
1	9	IL	5	AN	0.000602902	7.15	66	24	5	13	55	7.31381	FALSE	FALSE	114	110	0.611111	0.222222	0.0462963	0.12037
4	5	LM	1	AS	0.000605618	0.287594	36	56	38	17	140	7.34675	FALSE	FALSE	110	106	0.244898	0.380952	0.258503	0.115646
1	5	AD	3	MV	0.000621028	3.78185	203	208	8	31	19	7.53369	FALSE	FALSE	110	108	0.451111	0.462222	0.0177778	0.0688889
12	4	NS	2	LS	0.000622152	0.232119	43	39	38	8	391	7.54732	FALSE	FALSE	109	107	0.335938	0.304688	0.296875	0.0625
11	13	ER	14	AG	0.000624281	0.15098	22	102	10	7	364	7.57315	FALSE	FALSE	118	119	0.156028	0.723404	0.070922	0.0496454
1	5	AP	3	IV	0.000634755	65535	181	138	0	9	24	7.70021	FALSE	FALSE	110	108	0.551829	0.420732	0	0.027439
3	26	AT	21	DE	0.000635343	4.68794	1322	752	6	16	126	7.70735	FALSE	FALSE	131	126	0.630725	0.358779	0.0028626	0.00763359
1	10	KT	5	EP	0.00063589	0	78	52	16	0	63	7.71399	FALSE	FALSE	115	110	0.534247	0.356164	0.109589	0
11	17	PQ	6	CQ	0.000640447	0.0554979	107	241	8	1	380	7.76927	FALSE	FALSE	122	111	0.29972	0.67507	0.022409	0.00280112
1	5	EK	30	FL	0.000642182	2.48584	389	193	30	37	16	7.7903	FALSE	FALSE	110	135	0.599384	0.297381	0.046225	0.0570108
11	6	FS	16	IL	0.000642601	4.43314	61	43	8	25	360	7.7954	FALSE	FALSE	111	121	0.445255	0.313869	0.0583942	0.182482
1	5	EP	9	LV	0.000644076	7.61905	40	35	3	20	32	7.81328	FALSE	FALSE	110	114	0.408163	0.357143	0.0306122	0.204082
3	26	GT	10	EQ	0.000645017	0	1579	1999	9	0	128	7.8247	FALSE	FALSE	131	115	0.440201	0.55729	0.00250906	0
4	2	GS	30	LT	0.000650624	0.15	42	80	14	4	135	7.89272	FALSE	FALSE	107	135	0.3	0.571429	0.1	0.0285714
1	5	AE	3	IL	0.000651378	3.47487	154	65	15	22	20	7.90186	FALSE	FALSE	110	108	0.601562	0.253906	0.0585938	0.0859375
2	9	KN	2	GS	0.000651901	0.282922	439	980	19	12	86	7.90821	FALSE	FALSE	114	107	0.302759	0.675862	0.0131034	0.00827586
1	5	AN	3	IV	0.000652514	5.51852	149	81	5	15	23	7.91565	FALSE	FALSE	110	108	0.596	0.324	0.02	0.06
1	26	AS	5	DN	0.000654184	0.187294	227	606	12	6	64	7.9359	FALSE	FALSE	131	110	0.266745	0.712103	0.0141011	0.00705053
1	5	AD	7	RT	0.000658864	4.70046	360	186	7	17	19	7.99267	FALSE	FALSE	110	112	0.631579	0.326316	0.0122807	0.0298246
1	10	AE	5	AE	0.0006599	9.89224	459	232	2	10	59	8.00525	FALSE	FALSE	115	110	0.652916	0.330014	0.00284495	0.0142248
8	27	IV	25	EY	0.000664997	0.283333	34	68	30	17	277	8.06708	FALSE	FALSE	132	130	0.228188	0.456376	0.201342	0.114094
6	1	ST	25	AG	0.00067072	0.516199	2056	2776	66	46	187	8.1365	FALSE	FALSE	106	130	0.415858	0.561489	0.0133495	0.00930421
1	5	AN	10	EK	0.000671645	11.6727	107	5	11	6	23	8.14773	FALSE	FALSE	110	115	0.829457	0.0387597	0.0852713	0.0465116
6	1	CT	7	LQ	0.000675486	0.435484	63	93	84	54	186	8.19432	FALSE	FALSE	106	112	0.214286	0.316327	0.285714	0.183673
1	5	HN	9	IV	0.000676598	7.11111	64	66	3	22	36	8.20781	FALSE	FALSE	110	114	0.412903	0.425806	0.0193548	0.141935
8	27	GI	21	NS	0.000679838	0.30418	79	606	15	35	280	8.24712	FALSE	FALSE	132	126	0.107483	0.82449	0.0204082	0.047619
1	6	FV	5	EN	0.000682173	0.262055	100	159	24	10	51	8.27544	FALSE	FALSE	111	110	0.341297	0.542662	0.0819113	0.0341297
12	14	IV	6	DI	0.000683128	3.38413	123	63	15	26	399	8.28702	FALSE	FALSE	119	111	0.54185	0.277533	0.0660793	0.114537
3	20	IL	10	EQ	0.00068624	0.151281	756	937	16	3	108	8.32478	FALSE	FALSE	125	115	0.441589	0.547313	0.00934579	0.00175234
8	27	IR	26	GS	0.000686949	4.43077	84	65	7	24	278	8.33338	FALSE	FALSE	132	131	0.466667	0.361111	0.0388889	0.133333
8	26	AC	27	IR	0.000690495	6.46875	207	96	4	12	272	8.3764	FALSE	FALSE	131	132	0.648903	0.30094	0.0125392	0.0376176
6	24	HY	4	AS	0.000694775	0.435285	159	263	50	36	208	8.42832	FALSE	FALSE	129	109	0.312992	0.517717	0.0984252	0.0708661
8	26	GS	24	LV	0.00070043	3.45287	374	147	14	19	276	8.49691	FALSE	FALSE	131	129	0.67509	0.265343	0.0252708	0.034296
3	25	ER	10	EQ	0.000704368	0.387394	482	591	40	19	121	8.54468	FALSE	FALSE	130	115	0.425795	0.522085	0.0353357	0.0167845
2	9	DK	7	FV	0.000710719	1.96073	1314	749	51	57	83	8.62173	FALSE	FALSE	114	112	0.605251	0.345002	0.0234915	0.0262552
12	19	EN	17	AG	0.000717623	0.0594828	69	464	5	2	414	8.70548	FALSE	FALSE	124	122	0.127778	0.859259	0.00925926	0.0037037
1	26	AS	6	FV	0.000718817	2.26364	2514	1851	27	45	64	8.71997	FALSE	FALSE	131	111	0.566599	0.417174	0.00608519	0.010142
4	28	IV	5	IL	0.00071901	0.0526316	133	361	7	1	156	8.7223	FALSE	FALSE	133	110	0.26494	0.719124	0.0139442	0.00199203
2	7	FV	9	DN	0.000720939	0.531225	128	115	176	84	77	8.74571	FALSE	FALSE	112	114	0.254473	0.228628	0.349901	0.166998
6	1	CT	4	AT	0.000721389	0.467542	56	130	82	89	186	8.75117	FALSE	FALSE	106	109	0.156863	0.364146	0.229692	0.2493
6	25	AG	24	HS	0.000727537	0.578716	528	643	105	74	210	8.82575	FALSE	FALSE	130	129	0.391111	0.476296	0.0777778	0.0548148
8	27	IR	26	AC	0.000729298	3.0018	135	104	16	37	278	8.84712	FALSE	FALSE	132	131	0.462329	0.356164	0.0547945	0.126712
3	1	IL	25	EG	0.000737086	0.358049	734	1230	30	18	98	8.94159	FALSE	FALSE	106	130	0.364811	0.611332	0.0149105	0.00894632
3	24	AS	26	AT	0.000737916	0.387061	950	1821	31	23	117	8.95166	FALSE	FALSE	129	131	0.336283	0.644602	0.0109735	0.00814159
6	3	IL	25	AG	0.000743935	0.664798	388	510	214	187	189	9.02467	FALSE	FALSE	108	130	0.298691	0.39261	0.164742	0.143957
1	5	AQ	3	IL	0.000747458	0.119318	21	22	24	3	25	9.06742	FALSE	FALSE	110	108	0.3	0.314286	0.342857	0.0428571
1	30	FL	5	NQ	0.0007493	2.98642	236	270	12	41	65	9.08976	FALSE	FALSE	135	110	0.422182	0.483005	0.0214669	0.0733453
1	9	LV	5	EN	0.000749467	0.248438	53	64	30	9	57	9.09179	FALSE	FALSE	114	110	0.339744	0.410256	0.192308	0.0576923
1	5	DQ	1	EN	0.000749608	0.226957	87	230	15	9	29	9.0935	FALSE	FALSE	110	106	0.255132	0.674487	0.0439883	0.026393
5	30	DN	1	HR	0.000754794	1.99723	180	103	70	80	183	9.1564	FALSE	FALSE	135	106	0.415704	0.237875	0.161663	0.184758
1	9	IL	5	EH	0.000758596	0.234366	52	71	25	8	55	9.20253	FALSE	FALSE	114	110	0.333333	0.455128	0.160256	0.0512821
6	7	LQ	10	KN	0.000766733	2.38956	119	83	36	60	197	9.30123	FALSE	FALSE	112	115	0.399329	0.278523	0.120805	0.201342
10	6	FL	3	HK	0.00077102	4.0895	54	83	7	44	329	9.35325	FALSE	FALSE	111	108	0.287234	0.441489	0.037234	0.234043
12	3	FI	4	KN	0.000776347	0.125581	90	215	10	3	384	9.41786	FALSE	FALSE	108	109	0.283019	0.676101	0.0314465	0.00943396
3	7	KM	26	AT	0.000781808	0.484744	214	395	57	51	103	9.48411	FALSE	FALSE	112	131	0.298466	0.550907	0.0794979	0.0711297
8	5	AG	23	LR	0.000781836	2.73476	78	41	32	46	259	9.48446	FALSE	FALSE	110	128	0.395939	0.208122	0.162437	0.233503
8	27	RV	26	CG	0.000783467	0.231011	46	59	27	8	279	9.50424	FALSE	FALSE	132	131	0.328571	0.421429	0.192857	0.0571429
11	6	CF	16	LV	0.000786452	0.251142	40	73	24	11	356	9.54044	FALSE	FALSE	111	121	0.27027	0.493243	0.162162	0.0743243
1	9	LV	10	ET	0.000789918	0.435014	148	191	57	32	57	9.5825	FALSE	FALSE	114	115	0.345794	0.446262	0.133178	0.0747664
6	7	LQ	10	KQ	0.00079226	2.36111	119	84	36	60	197	9.6109	FALSE	FALSE	112	115	0.397993	0.280936	0.120401	0.200669
3	25	GQ	4	KR	0.000793679	0.365862	1076	1384	34	16	122	9.62812	FALSE	FALSE	130	109	0.428685	0.551394	0.0135458	0.0063745
2	28	FI	2	DS	0.000797922	0.398005	1214	1486	39	19	94	9.67959	FALSE	FALSE	133	107	0.440174	0.538796	0.0141407	0.00688905
3	20	LM	10	EQ	0.000801566	0	966	1173	9	0	110	9.72379	FALSE	FALSE	125	115	0.449721	0.546089	0.00418994	0
2	7	FV	6	AC	0.000815441	1.57856	299	279	148	218	77	9.89212	FALSE	FALSE	112	111	0.316737	0.295551	0.15678	0.230932
1	1	DE	10	KT	0.000817487	0.181034	42	464	8	16	1	9.91694	FALSE	FALSE	106	115	0.0792453	0.875472	0.0150943	0.0301887
2	4	AP	9	DK	0.000818137	0.543507	585	1108	68	70	72	9.92482	FALSE	FALSE	109	114	0.319498	0.605134	0.0371382	0.0382305
3	3	FL	25	ER	0.000821119	1.84307	225	137	90	101	99	9.961	FALSE	FALSE	108	130	0.406872	0.24774	0.162749	0.18264
12	17	CG	4	NR	0.000825147	6.23762	315	101	5	10	405	10.0099	FALSE	FALSE	122	109	0.730858	0.234339	0.0116009	0.0232019
11	6	CS	4	KN	0.00083339	0.119658	14	39	12	4	358	10.1098	FALSE	FALSE	111	109	0.202899	0.565217	0.173913	0.057971
1	3	IL	5	AD	0.000835104	65535	183	35	0	4	7	10.1306	FALSE	FALSE	108	110	0.824324	0.157658	0	0.018018
1	5	AD	9	LV	0.000842218	3.106	304	261	12	32	19	10.2169	FALSE	FALSE	110	114	0.499179	0.428571	0.0197044	0.0525452
12	6	IN	19	EN	0.000845394	6.62245	59	7	14	11	397	10.2555	FALSE	FALSE	111	124	0.648352	0.0769231	0.153846	0.120879
1	3	MV	5	DT	0.000853	5.02273	65	10	22	17	12	10.3477	FALSE	FALSE	108	110	0.570175	0.0877193	0.192982	0.149123
5	3	KT	26	PS	0.000853081	0.306848	190	172	36	10	169	10.3487	FALSE	FALSE	108	131	0.465686	0.421569	0.0882353	0.0245098
1	7	KR	5	DQ	0.000853236	5.6	31	31	5	28	53	10.3506	FALSE	FALSE	112	110	0.326316	0.326316	0.0526316	0.294737
12	15	AS	2	LS	0.000854837	0.312146	321	404	28	11	400	10.37	FALSE	FALSE	120	107	0.420157	0.528796	0.0366492	0.0143979
1	5	AT	26	AS	0.000857507	0.0998004	20	167	6	5	26	10.4024	FALSE	FALSE	110	131	0.10101	0.843434	0.030303	0.0252525
3	25	ER	4	QR	0.000860832	0.434617	388	524	46	27	121	10.4428	FALSE	FALSE	130	109	0.393909	0.53198	0.0467005	0.0274112
1	1	EN	10	AE	0.000865245	0.236281	359	715	17	8	5	10.4963	FALSE	FALSE	106	115	0.326661	0.650591	0.0154686	0.00727934
1	6	FI	5	DE	0.000869695	3.85729	172	109	9	22	50	10.5503	FALSE	FALSE	111	110	0.551282	0.349359	0.0288462	0.0705128
3	26	AS	25	EG	0.000873927	0.279612	216	515	18	12	124	10.6016	FALSE	FALSE	131	130	0.283837	0.676741	0.0236531	0.0157687
1	9	IL	5	DH	0.000880705	0.204225	29	71	16	8	55	10.6838	FALSE	FALSE	114	110	0.233871	0.572581	0.129032	0.0645161
1	3	LV	7	RT	0.000881706	0.289221	381	456	26	9	11	10.696	FALSE	FALSE	108	112	0.436927	0.522936	0.0298165	0.0103211
6	7	KM	4	AT	0.000885566	0.480539	176	302	57	47	194	10.7428	FALSE	FALSE	112	109	0.302405	0.5189	0.0979381	0.080756
3	21	DH	3	FL	0.000889065	2.53412	1407	1052	19	36	114	10.7852	FALSE	FALSE	126	108	0.559666	0.418457	0.00755768	0.0143198
1	26	AS	1	EK	0.000890627	0.344158	857	1288	29	15	64	10.8042	FALSE	FALSE	131	106	0.391503	0.588397	0.0132481	0.00685244
11	14	AG	6	QS	0.000893002	65535	639	205	0	5	369	10.833	FALSE	FALSE	119	111	0.75265	0.241461	0	0.00588928
3	21	DQ	10	EQ	0.000893802	0.344882	817	1005	33	14	112	10.8427	FALSE	FALSE	126	115	0.437132	0.537721	0.0176565	0.00749064
3	4	QR	21	DE	0.000894326	2.72065	294	182	19	32	102	10.8491	FALSE	FALSE	109	126	0.557875	0.345351	0.0360531	0.0607211
8	26	GS	23	IV	0.00089479	8.82569	148	109	2	13	276	10.8547	FALSE	FALSE	131	128	0.544118	0.400735	0.00735294	0.0477941
11	14	AD	1	KQ	0.0008956	0.347243	57	67	49	20	368	10.8645	FALSE	FALSE	119	106	0.295337	0.34715	0.253886	0.103627
12	2	LS	3	FI	0.000903012	0.349051	38	46	71	30	383	10.9544	FALSE	FALSE	107	108	0.205405	0.248649	0.383784	0.162162
12	17	AG	6	DI	0.000908031	4.47833	372	178	7	15	404	11.0153	FALSE	FALSE	122	111	0.65035	0.311189	0.0122378	0.0262238
3	10	EQ	20	IL	0.000912538	0.232425	162	41	85	5	107	11.07	FALSE	FALSE	115	125	0.552901	0.139932	0.290102	0.0170648
6	10	HK	4	AS	0.000913378	0.45903	81	207	52	61	201	11.0802	FALSE	FALSE	115	109	0.201995	0.516209	0.129676	0.15212
1	3	LV	5	QT	0.000918985	0	144	175	9	0	11	11.1482	FALSE	FALSE	108	110	0.439024	0.533537	0.027439	0
5	26	PS	29	KT	0.000921833	1.76857	197	114	128	131	179	11.1828	FALSE	FALSE	131	134	0.345614	0.2	0.224561	0.229825
4	3	IV	5	LM	0.000926452	65535	791	257	0	5	137	11.2388	FALSE	FALSE	108	110	0.751187	0.244065	0	0.00474834
2	22	CS	9	DN	0.000929878	2.12486	196	107	50	58	87	11.2804	FALSE	FALSE	127	114	0.476886	0.260341	0.121655	0.141119
1	6	FI	5	AE	0.000930284	4.80367	119	109	5	22	50	11.2853	FALSE	FALSE	111	110	0.466667	0.427451	0.0196078	0.0862745
10	1	PT	4	DS	0.000951581	2.8027	61	37	30	51	314	11.5436	FALSE	FALSE	106	109	0.340782	0.206704	0.167598	0.284916
3	10	DE	26	AS	0.000956633	0.484925	215	395	55	49	105	11.6049	FALSE	FALSE	115	131	0.30112	0.553221	0.0770308	0.0686275
8	22	IL	1	HQ	0.000956821	4.42407	826	529	6	17	262	11.6072	FALSE	FALSE	127	106	0.599419	0.38389	0.00435414	0.0123367
6	7	LM	10	KN	0.000969784	0.39075	35	77	57	49	196	11.7645	FALSE	FALSE	112	115	0.16055	0.353211	0.261468	0.224771
3	4	QR	26	GT	0.000975354	0.388135	103	344	27	35	102	11.832	FALSE	FALSE	109	131	0.202358	0.675835	0.0530452	0.0687623
1	9	LV	1	DK	0.000976776	2.54204	173	50	49	36	57	11.8493	FALSE	FALSE	114	106	0.561688	0.162338	0.159091	0.116883
2	22	CS	28	LV	0.000976825	0.538062	209	263	96	65	87	11.8499	FALSE	FALSE	127	133	0.330174	0.415482	0.151659	0.102686
6	3	IL	10	NQ	0.000981054	1.75979	296	206	89	109	189	11.9012	FALSE	FALSE	108	115	0.422857	0.294286	0.127143	0.155714
1	5	DN	10	ET	0.000981517	7.2605	108	17	7	8	15	11.9068	FALSE	FALSE	110	115	0.771429	0.121429	0.05	0.0571429
1	3	IL	5	AK	0.000983364	65535	183	153	0	9	7	11.9292	FALSE	FALSE	108	110	0.530435	0.443478	0	0.026087
8	5	AG	1	DH	0.000983961	0.412379	52	94	55	41	259	11.9364	FALSE	FALSE	110	106	0.214876	0.38843	0.227273	0.169421
9	2	AK	3	KN	0.000989447	0.714564	319	592	322	427	286	12.003	FALSE	FALSE	107	108	0.192169	0.356627	0.193976	0.257229
12	6	DV	4	KN	0.000993193	0.240905	49	113	18	10	396	12.0484	FALSE	FALSE	111	109	0.257895	0.594737	0.0947368	0.0526316
12	6	DI	19	EN	0.000993968	6.98413	110	14	9	8	394	12.0578	FALSE	FALSE	111	124	0.780142	0.0992908	0.0638298	0.0567376
12	17	AG	19	EN	0.000995436	6.30921	411	38	12	7	404	12.0756	FALSE	FALSE	122	124	0.878205	0.0811966	0.025641	0.0149573
12	19	DN	2	FS	0.000996657	0.106103	113	213	10	2	410	12.0905	FALSE	FALSE	124	107	0.33432	0.630178	0.0295858	0.00591716
4	5	IM	8	DG	0.00100334	0.0849673	13	18	17	2	139	12.1715	FALSE	FALSE	110	113	0.26	0.36	0.34	0.04
3	25	QR	21	EH	0.00100678	2.77778	64	32	36	50	118	12.2132	FALSE	FALSE	130	126	0.351648	0.175824	0.197802	0.274725
5	3	KN	22	AE	0.00101005	0.549377	188	179	130	68	168	12.2529	FALSE	FALSE	108	127	0.332743	0.316814	0.230088	0.120354
12	19	EN	17	GS	0.00101936	20.1739	464	46	2	4	414	12.3658	FALSE	FALSE	124	122	0.899225	0.0891473	0.00387597	0.00775194
8	25	EY	1	EH	0.00102754	0.272541	266	671	16	11	270	12.4651	FALSE	FALSE	130	106	0.275934	0.696058	0.0165975	0.0114108
1	26	AS	5	DP	0.00103275	0.169277	227	447	12	4	64	12.5283	FALSE	FALSE	131	110	0.328986	0.647826	0.0173913	0.0057971
1	10	ET	5	EN	0.00103419	0.145816	230	364	13	3	62	12.5457	FALSE	FALSE	115	110	0.377049	0.596721	0.0213115	0.00491803
1	10	AE	5	KT	0.00104045	0.0720211	382	442	12	1	59	12.6216	FALSE	FALSE	115	110	0.456392	0.528076	0.0143369	0.00119474
1	5	KP	3	IV	0.00106261	65535	212	181	0	9	40	12.8905	FALSE	FALSE	110	108	0.527363	0.450249	0	0.0223881
4	2	GR	10	LP	0.00107796	0.0733945	10	109	5	4	134	13.0767	FALSE	FALSE	107	115	0.078125	0.851562	0.0390625	0.03125
3	26	AG	25	EQ	0.0010912	3.15376	281	99	18	20	125	13.2374	FALSE	FALSE	131	130	0.672249	0.236842	0.0430622	0.0478469
12	17	CS	15	AS	0.0010921	0.236842	24	152	14	21	406	13.2482	FALSE	FALSE	122	120	0.113744	0.720379	0.0663507	0.0995261
5	3	NT	26	LP	0.00109405	12.6204	29	108	1	47	170	13.2719	FALSE	FALSE	108	131	0.156757	0.583784	0.00540541	0.254054
1	7	RT	3	LV	0.00110171	0.361685	39	111	34	35	54	13.3648	FALSE	FALSE	112	108	0.178082	0.506849	0.155251	0.159817
2	8	IV	9	EN	0.00110475	1.93091	188	63	136	88	79	13.4017	FALSE	FALSE	113	114	0.395789	0.132632	0.286316	0.185263
11	4	NQ	17	AP	0.00110518	4.26667	32	17	15	34	355	13.4069	FALSE	FALSE	109	122	0.326531	0.173469	0.153061	0.346939
6	9	FL	7	KL	0.00110775	2.41067	2033	1320	23	36	199	13.4381	FALSE	FALSE	114	112	0.595838	0.38687	0.00674091	0.010551
11	1	HK	13	EG	0.00111387	7.46528	86	144	2	25	344	13.5124	FALSE	FALSE	106	118	0.33463	0.560311	0.0077821	0.0972763
1	10	ET	9	LV	0.00111575	3.47301	1150	883	9	24	62	13.5352	FALSE	FALSE	115	114	0.556631	0.427396	0.00435624	0.0116167
3	26	AG	25	GR	0.00111908	2.8	168	70	24	28	125	13.5756	FALSE	FALSE	131	130	0.57931	0.241379	0.0827586	0.0965517
8	21	NS	22	IL	0.00112671	0.30632	2311	6287	18	15	261	13.6681	FALSE	FALSE	126	127	0.267756	0.728421	0.00208551	0.00173792
1	3	LV	7	KR	0.00112861	3.74353	384	381	7	26	11	13.6911	FALSE	FALSE	108	112	0.481203	0.477444	0.00877193	0.0325815
3	25	GR	26	AS	0.00114003	0.27155	622	1085	19	9	123	13.8298	FALSE	FALSE	130	131	0.358501	0.62536	0.010951	0.00518732
11	1	KN	4	HN	0.00114037	0.264535	26	43	32	14	347	13.8338	FALSE	FALSE	106	109	0.226087	0.373913	0.278261	0.121739
9	17	AV	3	KN	0.0011521	0.717259	306	571	328	439	300	13.9762	FALSE	FALSE	122	108	0.186131	0.347324	0.199513	0.267032
3	7	KM	3	FL	0.00115417	0.6038	403	618	108	100	103	14.0012	FALSE	FALSE	112	108	0.327909	0.502848	0.0878763	0.081367
1	9	IL	1	EN	0.00115732	2.6775	121	118	18	47	55	14.0394	FALSE	FALSE	114	106	0.398026	0.388158	0.0592105	0.154605
12	4	KN	17	AG	0.00115927	0.263789	25	139	15	22	387	14.0631	FALSE	FALSE	109	122	0.124378	0.691542	0.0746269	0.109453
6	1	CT	4	ST	0.00116039	1.82564	240	130	90	89	186	14.0767	FALSE	FALSE	106	109	0.437158	0.236794	0.163934	0.162113
1	5	DQ	3	LV	0.0011704	4.87421	100	159	4	31	29	14.1981	FALSE	FALSE	110	108	0.340136	0.540816	0.0136054	0.105442
12	6	DI	2	LS	0.00117838	0.25641	70	117	21	9	394	14.295	FALSE	FALSE	111	107	0.322581	0.539171	0.0967742	0.0414747
9	19	DS	2	ET	0.00118212	0.675022	265	341	274	238	306	14.3403	FALSE	FALSE	124	107	0.23703	0.305009	0.245081	0.21288
1	5	DP	9	LV	0.00118353	3.73789	32	27	13	41	28	14.3574	FALSE	FALSE	110	114	0.283186	0.238938	0.115044	0.362832
12	15	AS	6	NV	0.0011838	3.50524	352	159	12	19	400	14.3607	FALSE	FALSE	120	111	0.649446	0.293358	0.0221402	0.0350554
2	9	EN	8	IV	0.00118493	2.50626	686	479	20	35	85	14.3743	FALSE	FALSE	114	113	0.562295	0.392623	0.0163934	0.0286885
1	3	IM	5	AT	0.00119719	0.105042	25	28	17	2	8	14.5231	FALSE	FALSE	108	110	0.347222	0.388889	0.236111	0.0277778
12	4	RS	17	CG	0.00119791	0.228935	18	74	17	16	392	14.5318	FALSE	FALSE	109	122	0.144	0.592	0.136	0.128
6	1	CS	10	KQ	0.00120546	0.455411	675	883	47	28	185	14.6234	FALSE	FALSE	106	115	0.41335	0.540723	0.0287814	0.0171464
11	6	CF	4	HQ	0.00120794	4.73684	72	19	12	15	356	14.6535	FALSE	FALSE	111	109	0.610169	0.161017	0.101695	0.127119
1	5	DE	3	IL	0.00120898	11.2292	49	24	2	11	13	14.6661	FALSE	FALSE	110	108	0.569767	0.27907	0.0232558	0.127907
2	22	CT	26	PT	0.00120987	1.56673	274	194	183	203	88	14.6769	FALSE	FALSE	127	131	0.320843	0.227166	0.214286	0.237705
11	16	IL	17	AQ	0.00121014	0.35473	21	37	104	65	372	14.6802	FALSE	FALSE	121	122	0.092511	0.162996	0.45815	0.286344
12	3	FV	19	DK	0.00121129	4.24575	203	85	9	16	385	14.6941	FALSE	FALSE	108	124	0.648562	0.271565	0.028754	0.0511182
11	6	CS	4	HN	0.00121463	0.14359	21	39	15	4	358	14.7346	FALSE	FALSE	111	109	0.265823	0.493671	0.189873	0.0506329
1	5	DK	1	DN	0.00121686	0.21231	238	295	19	5	14	14.7617	FALSE	FALSE	110	106	0.427289	0.529623	0.0341113	0.00897666
1	5	AN	6	FI	0.00121736	0.162963	132	135	18	3	23	14.7678	FALSE	FALSE	110	111	0.458333	0.46875	0.0625	0.0104167
2	2	DN	8	TV	0.00122079	0.492432	139	405	46	66	67	14.8094	FALSE	FALSE	107	113	0.21189	0.617378	0.070122	0.10061
2	2	DN	9	EN	0.00122616	0.444079	243	240	57	25	67	14.8746	FALSE	FALSE	107	114	0.430088	0.424779	0.100885	0.0442478
8	26	GS	27	GR	0.0012272	0.209016	34	122	12	9	276	14.8872	FALSE	FALSE	131	132	0.19209	0.689266	0.0677966	0.0508475
1	3	MV	5	AP	0.00122746	0.200772	13	37	21	12	12	14.8904	FALSE	FALSE	108	110	0.156627	0.445783	0.253012	0.144578
3	10	EQ	21	DE	0.00123149	2.59848	98	84	22	49	107	14.9392	FALSE	FALSE	115	126	0.387352	0.332016	0.0869565	0.193676
5	21	KR	22	AE	0.00123332	0.579264	152	147	191	107	172	14.9615	FALSE	FALSE	126	127	0.254606	0.246231	0.319933	0.179229
1	3	MV	10	EK	0.00123785	0.357981	78	53	74	18	12	15.0164	FALSE	FALSE	108	115	0.349776	0.237668	0.331839	0.0807175
3	25	EG	26	AS	0.00123956	0.301085	333	632	21	12	120	15.0371	FALSE	FALSE	130	131	0.333667	0.633267	0.0210421	0.012024
3	26	GT	21	DQ	0.00123972	5.87906	1644	769	4	11	128	15.0391	FALSE	FALSE	131	126	0.6771	0.316722	0.00164745	0.00453048
1	10	EK	5	QT	0.00124565	0.0758208	545	599	12	1	58	15.111	FALSE	FALSE	115	110	0.471046	0.517718	0.0103717	0.000864304
1	5	ET	6	IV	0.00125994	3.46154	72	26	20	25	34	15.2843	FALSE	FALSE	110	111	0.503497	0.181818	0.13986	0.174825
8	21	NS	23	IR	0.00126441	8.69394	2869	1650	2	10	261	15.3385	FALSE	FALSE	126	128	0.633194	0.364158	0.000441404	0.00220702
12	16	IL	4	NR	0.0012669	4.32099	175	63	9	14	401	15.3688	FALSE	FALSE	121	109	0.670498	0.241379	0.0344828	0.0536398
1	10	AE	5	EP	0.00127172	0.0720497	232	322	10	1	59	15.4273	FALSE	FALSE	115	110	0.410619	0.569912	0.0176991	0.00176991
1	5	HN	6	IV	0.00127622	7.16667	129	66	3	11	36	15.4819	FALSE	FALSE	110	111	0.617225	0.315789	0.0143541	0.0526316
1	5	HN	10	AK	0.00127962	14.6667	88	3	10	5	36	15.5231	FALSE	FALSE	110	115	0.830189	0.0283019	0.0943396	0.0471698
3	20	LM	26	GT	0.00127962	0.214247	264	1109	10	9	110	15.5231	FALSE	FALSE	125	131	0.189655	0.796695	0.00718391	0.00646552
1	5	AN	9	IV	0.00128632	6.34146	78	82	3	20	23	15.6043	FALSE	FALSE	110	114	0.42623	0.448087	0.0163934	0.10929
1	5	KT	30	FL	0.00129326	65535	221	166	0	8	42	15.6886	FALSE	FALSE	110	135	0.559494	0.420253	0	0.0202532
12	19	EK	17	GS	0.00130063	5.28185	342	37	14	8	413	15.7779	FALSE	FALSE	124	122	0.852868	0.0922693	0.0349127	0.0199501
1	3	MV	5	HN	0.00130754	0.174545	8	22	25	12	12	15.8617	FALSE	FALSE	108	110	0.119403	0.328358	0.373134	0.179104
9	2	AK	5	AE	0.00132796	0.725697	404	507	392	357	286	16.1095	FALSE	FALSE	107	110	0.243373	0.305422	0.236145	0.21506
2	8	IV	28	FI	0.00133144	0.53082	63	205	88	152	79	16.1517	FALSE	FALSE	113	133	0.124016	0.403543	0.173228	0.299213
12	2	LS	6	DI	0.00133498	3.12023	56	22	31	38	383	16.1946	FALSE	FALSE	107	111	0.380952	0.14966	0.210884	0.258503
5	22	AE	21	KR	0.00134515	0.632095	616	842	125	108	173	16.318	FALSE	FALSE	127	126	0.364281	0.49793	0.0739208	0.0638675
11	14	AD	13	ER	0.00135957	0.140762	3	22	31	32	368	16.493	FALSE	FALSE	119	118	0.0340909	0.25	0.352273	0.363636
1	3	MV	5	PT	0.00136354	5.24167	37	10	12	17	12	16.5411	FALSE	FALSE	108	110	0.486842	0.131579	0.157895	0.223684
6	10	HQ	26	FY	0.00136444	2.23227	383	288	28	47	203	16.552	FALSE	FALSE	115	131	0.513405	0.386059	0.0375335	0.0630027
9	20	IV	2	KT	0.00139076	1.33639	628	431	495	454	308	16.8712	FALSE	FALSE	125	107	0.312749	0.214641	0.246514	0.226096
4	2	AG	10	IT	0.00140268	14.8571	104	77	1	11	132	17.0159	FALSE	FALSE	107	115	0.53886	0.398964	0.00518135	0.0569948
1	5	HT	26	AS	0.0014032	0.10084	18	119	6	4	39	17.0223	FALSE	FALSE	110	131	0.122449	0.809524	0.0408163	0.0272109
8	27	RV	26	AC	0.00140375	3.5751	67	46	11	27	279	17.0288	FALSE	FALSE	132	131	0.443709	0.304636	0.0728477	0.178808
1	1	DE	5	EN	0.0014079	0.116558	107	153	12	2	1	17.0793	FALSE	FALSE	106	110	0.390511	0.558394	0.0437956	0.00729927
2	8	IV	9	KN	0.00141486	1.91657	177	63	129	88	79	17.1636	FALSE	FALSE	113	114	0.387309	0.137856	0.282276	0.19256
12	14	IV	4	KS	0.00141493	0.322368	70	95	32	14	399	17.1645	FALSE	FALSE	119	109	0.331754	0.450237	0.151659	0.0663507
8	27	IR	30	IL	0.00142754	0.45018	150	238	49	35	278	17.3175	FALSE	FALSE	132	135	0.317797	0.504237	0.103814	0.0741525
4	2	GS	10	PT	0.00142786	0.216049	35	63	18	7	135	17.3214	FALSE	FALSE	107	115	0.284553	0.512195	0.146341	0.0569106
1	3	LV	5	AQ	0.00144967	65535	159	144	0	9	11	17.586	FALSE	FALSE	108	110	0.509615	0.461538	0	0.0288462
11	6	CF	16	IV	0.00145517	0.283983	49	73	26	11	356	17.6527	FALSE	FALSE	111	121	0.308176	0.459119	0.163522	0.0691824
12	4	KN	14	IV	0.00146614	2.51959	146	67	32	37	387	17.7857	FALSE	FALSE	109	119	0.51773	0.237589	0.113475	0.131206
3	10	DE	7	KM	0.00146858	0.617772	560	730	113	91	105	17.8154	FALSE	FALSE	115	112	0.374833	0.488621	0.0756359	0.0609103
2	25	IV	9	DK	0.00147023	1.63796	199	220	111	201	90	17.8354	FALSE	FALSE	130	114	0.27223	0.300958	0.151847	0.274966
6	1	ST	7	KM	0.001474	2.3006	1546	1036	24	37	187	17.8811	FALSE	FALSE	106	112	0.584941	0.391979	0.00908059	0.0139992
12	3	FI	19	DN	0.00150366	14.4595	214	37	2	5	384	18.2409	FALSE	FALSE	108	124	0.829457	0.143411	0.00775194	0.0193798
11	6	QS	14	DG	0.00150818	0	159	658	4	0	361	18.2958	FALSE	FALSE	111	119	0.193666	0.801462	0.00487211	0
1	5	KN	30	FL	0.0015132	5.07216	328	194	5	15	18	18.3566	FALSE	FALSE	110	135	0.605166	0.357934	0.00922509	0.0276753
3	21	EH	25	GQ	0.00151639	0.364706	36	60	51	31	115	18.3954	FALSE	FALSE	126	130	0.202247	0.337079	0.286517	0.174157
12	3	FV	4	NR	0.00151921	4.81481	210	81	7	13	385	18.4296	FALSE	FALSE	108	109	0.675241	0.26045	0.022508	0.0418006
8	1	EQ	23	IR	0.0015195	5.21552	165	58	6	11	256	18.4331	FALSE	FALSE	106	128	0.6875	0.241667	0.025	0.0458333
4	2	AG	5	IM	0.00152016	0.150464	81	95	17	3	132	18.4411	FALSE	FALSE	107	110	0.413265	0.484694	0.0867347	0.0153061
6	10	KQ	26	FY	0.00152714	1.91382	634	437	47	62	200	18.5257	FALSE	FALSE	115	131	0.537288	0.370339	0.0398305	0.0525424
4	5	IL	30	LT	0.00152981	5.81538	54	26	5	14	138	18.5581	FALSE	FALSE	110	135	0.545455	0.262626	0.0505051	0.141414
3	25	GQ	26	ST	0.00152982	0.278639	1031	1287	23	8	122	18.5582	FALSE	FALSE	130	131	0.43891	0.547893	0.0097914	0.0034057
6	7	KM	25	AG	0.00154183	0.556395	319	420	86	63	194	18.7039	FALSE	FALSE	112	130	0.359234	0.472973	0.0968468	0.0709459
4	5	IL	26	FL	0.00154283	4.09836	100	61	8	20	138	18.7161	FALSE	FALSE	110	131	0.529101	0.322751	0.042328	0.10582
2	2	DN	9	DE	0.00154363	2.18391	270	243	29	57	67	18.7257	FALSE	FALSE	107	114	0.450751	0.405676	0.048414	0.0951586
3	21	EH	20	LM	0.00154707	2.96167	40	82	14	85	115	18.7675	FALSE	FALSE	126	125	0.180995	0.371041	0.0633484	0.384615
1	1	DK	5	AE	0.00154962	9.89189	183	74	2	8	2	18.7984	FALSE	FALSE	106	110	0.685393	0.277154	0.00749064	0.0299625
1	1	DE	5	KT	0.00155513	0.0785714	198	210	12	1	1	18.8653	FALSE	FALSE	106	110	0.470309	0.498812	0.0285036	0.0023753
1	6	FV	3	LM	0.00156313	2.46195	409	341	19	39	51	18.9623	FALSE	FALSE	111	108	0.506188	0.42203	0.0235149	0.0482673
3	10	DQ	4	KR	0.00156315	0.555241	570	763	74	55	106	18.9625	FALSE	FALSE	115	109	0.389877	0.521888	0.0506156	0.0376197
11	17	AP	6	FS	0.00156577	0.283372	66	122	21	11	376	18.9944	FALSE	FALSE	122	111	0.3	0.554545	0.0954545	0.05
2	25	IV	2	GS	0.00157184	0.596338	138	215	141	131	90	19.068	FALSE	FALSE	130	107	0.2208	0.344	0.2256	0.2096
2	28	FV	22	ST	0.0015779	1.91782	1471	1114	42	61	92	19.1415	FALSE	FALSE	133	127	0.547247	0.414435	0.015625	0.0226935
1	5	HN	30	FL	0.00157929	3.63084	185	107	10	21	36	19.1584	FALSE	FALSE	110	135	0.572755	0.331269	0.0309598	0.0650155
11	17	EQ	14	AD	0.00158119	3.63462	63	16	26	24	379	19.1814	FALSE	FALSE	122	119	0.488372	0.124031	0.20155	0.186047
2	6	CS	2	GN	0.00158148	1.60127	388	455	90	169	76	19.1849	FALSE	FALSE	111	107	0.352087	0.412886	0.0816697	0.153358
1	1	EK	10	ET	0.00159161	0.244692	22	23	43	11	4	19.3079	FALSE	FALSE	106	115	0.222222	0.232323	0.434343	0.111111
9	3	KN	2	EK	0.00160584	0.736176	523	784	309	341	291	19.4805	FALSE	FALSE	108	107	0.267246	0.400613	0.157895	0.174246
8	1	DQ	21	NS	0.00161175	0.356061	28	132	28	47	254	19.5521	FALSE	FALSE	106	126	0.119149	0.561702	0.119149	0.2
3	26	GS	21	EH	0.0016278	0.264984	300	317	25	7	127	19.7468	FALSE	FALSE	131	126	0.46225	0.488444	0.0385208	0.0107858
6	10	HQ	4	AS	0.00163805	0.398897	186	272	36	21	203	19.8711	FALSE	FALSE	115	109	0.361165	0.528155	0.0699029	0.0407767
5	24	IT	26	PS	0.00164702	0.561471	138	150	136	83	175	19.98	FALSE	FALSE	129	131	0.272189	0.295858	0.268245	0.163708
2	8	TV	6	AS	0.0016588	0.548476	1818	2291	68	47	80	20.1229	FALSE	FALSE	113	111	0.430398	0.542377	0.0160985	0.0111269
8	25	EY	23	IL	0.00166006	3.78947	792	266	11	14	270	20.1382	FALSE	FALSE	130	128	0.731302	0.245614	0.010157	0.0129271
8	24	LV	22	IL	0.00167206	0.462449	309	840	35	44	269	20.2838	FALSE	FALSE	129	127	0.251629	0.684039	0.0285016	0.0358306
6	27	AC	10	NQ	0.00167355	1.92731	568	378	46	59	212	20.3018	FALSE	FALSE	132	115	0.540438	0.359657	0.0437678	0.056137
12	3	FV	17	AC	0.00167372	0.230357	43	112	15	9	385	20.3039	FALSE	FALSE	108	122	0.240223	0.625698	0.0837989	0.0502793
6	4	ST	3	IL	0.00167849	0.536292	659	862	67	47	190	20.3618	FALSE	FALSE	109	108	0.403058	0.527217	0.0409786	0.0287462
11	1	NQ	4	HQ	0.00168038	14.3846	51	39	1	11	349	20.3846	FALSE	FALSE	106	109	0.5	0.382353	0.00980392	0.107843
12	4	RS	17	AG	0.00169467	0.216216	13	74	13	16	392	20.558	FALSE	FALSE	109	122	0.112069	0.637931	0.112069	0.137931
2	28	FV	8	IV	0.00170561	1.80371	690	526	56	77	92	20.6908	FALSE	FALSE	133	113	0.51149	0.389918	0.0415122	0.0570793
1	1	DK	5	EH	0.00173274	0.103352	74	179	8	2	2	21.0199	FALSE	FALSE	106	110	0.281369	0.680608	0.0304183	0.00760456
12	4	KN	19	EK	0.0017356	3.12	91	28	25	24	387	21.0546	FALSE	FALSE	109	124	0.541667	0.166667	0.14881	0.142857
2	8	IV	28	IL	0.00173577	1.70922	205	101	152	128	79	21.0567	FALSE	FALSE	113	133	0.349829	0.172355	0.259386	0.21843
1	1	DE	5	HK	0.00173944	8.0303	265	198	2	12	1	21.1011	FALSE	FALSE	106	110	0.555556	0.415094	0.00419287	0.0251572
1	6	FV	3	MV	0.0017451	0.445428	341	530	39	27	51	21.1698	FALSE	FALSE	111	108	0.363927	0.565635	0.0416222	0.0288154
2	22	ST	26	PT	0.00174605	0.587946	362	418	109	74	89	21.1813	FALSE	FALSE	127	131	0.375909	0.43406	0.113188	0.0768432
3	25	GQ	10	EQ	0.00174985	0.243845	1271	1646	19	6	122	21.2274	FALSE	FALSE	130	115	0.432019	0.559483	0.00645819	0.00203943
1	3	IM	26	AS	0.00175466	0.42364	59	213	34	52	8	21.2858	FALSE	FALSE	108	131	0.164804	0.594972	0.0949721	0.145251
2	4	AP	2	NS	0.00175525	1.80273	808	462	65	67	72	21.2929	FALSE	FALSE	109	107	0.57632	0.329529	0.0463623	0.0477889
12	2	FS	4	KS	0.00176111	0.273003	60	86	23	9	382	21.364	FALSE	FALSE	107	109	0.337079	0.483146	0.129213	0.0505618
2	28	LV	9	DK	0.00176206	0.556694	652	732	80	50	97	21.3755	FALSE	FALSE	133	114	0.430647	0.483487	0.0528402	0.0330251
8	24	LV	26	CS	0.00176328	2.93382	513	216	17	21	269	21.3903	FALSE	FALSE	129	131	0.66884	0.281617	0.0221643	0.0273794
2	26	PT	22	ST	0.00177893	1.45584	371	320	219	275	91	21.5802	FALSE	FALSE	131	127	0.31308	0.270042	0.18481	0.232068
11	1	KQ	4	HN	0.00178985	0.244444	66	90	21	7	348	21.7127	FALSE	FALSE	106	109	0.358696	0.48913	0.11413	0.0380435
12	15	AS	3	FV	0.00179596	2.65503	643	222	24	22	400	21.7868	FALSE	FALSE	120	108	0.705818	0.243688	0.0263447	0.0241493
1	5	DN	10	AE	0.00181451	0.17284	24	108	9	7	15	22.0118	FALSE	FALSE	110	115	0.162162	0.72973	0.0608108	0.0472973
5	26	LS	21	KR	0.00181624	0.550133	124	184	98	80	178	22.0328	FALSE	FALSE	131	126	0.255144	0.378601	0.201646	0.164609
3	25	GQ	21	DH	0.00181625	3.5964	1399	778	9	18	122	22.0329	FALSE	FALSE	130	126	0.634755	0.352995	0.00408348	0.00816697
6	4	ST	10	HK	0.0018171	2.43647	389	254	22	35	190	22.0432	FALSE	FALSE	109	115	0.555714	0.362857	0.0314286	0.05
3	25	EQ	26	AT	0.00182537	0.437611	247	439	36	28	119	22.1436	FALSE	FALSE	130	131	0.329333	0.585333	0.048	0.0373333
1	3	IV	5	KN	0.00182956	0.207692	27	30	26	6	9	22.1944	FALSE	FALSE	108	110	0.303371	0.337079	0.292135	0.0674157
12	14	IV	2	FL	0.00183259	2.72896	98	101	16	45	399	22.2311	FALSE	FALSE	119	107	0.376923	0.388462	0.0615385	0.173077
12	17	CS	4	KN	0.0018335	0.162393	38	78	12	4	406	22.2422	FALSE	FALSE	122	109	0.287879	0.590909	0.0909091	0.030303
1	6	FV	10	AE	0.00183534	2.08783	343	345	30	63	51	22.2645	FALSE	FALSE	111	115	0.439181	0.441741	0.0384123	0.0806658
3	8	IV	4	KQ	0.00183694	1.73826	209	146	98	119	104	22.2839	FALSE	FALSE	113	109	0.365385	0.255245	0.171329	0.208042
9	2	KT	4	EK	0.00184578	0.752615	426	609	461	496	290	22.3912	FALSE	FALSE	107	109	0.213855	0.305723	0.231426	0.248996
8	26	AS	4	IV	0.00185742	3.91345	545	378	7	19	273	22.5323	FALSE	FALSE	131	109	0.574289	0.398314	0.00737619	0.0200211
6	24	SY	1	CT	0.00186135	0.510477	131	203	67	53	209	22.58	FALSE	FALSE	129	106	0.288546	0.447137	0.147577	0.11674
11	6	CS	14	AG	0.00186737	0.236842	28	56	19	9	358	22.6531	FALSE	FALSE	111	119	0.25	0.5	0.169643	0.0803571
12	6	DI	17	CS	0.00187024	5.05556	52	18	8	14	394	22.6879	FALSE	FALSE	111	122	0.565217	0.195652	0.0869565	0.152174
1	9	IL	5	HN	0.00188222	4.80729	71	24	8	13	55	22.8333	FALSE	FALSE	114	110	0.612069	0.206897	0.0689655	0.112069
1	10	EK	5	PQ	0.00189561	65535	401	545	0	12	58	22.9956	FALSE	FALSE	115	110	0.41858	0.568894	0	0.0125261
8	27	GI	22	IL	0.00189597	0.38664	191	494	25	25	280	23	FALSE	FALSE	132	127	0.259864	0.672109	0.0340136	0.0340136
1	3	LM	9	IV	0.00192039	3.06719	388	299	11	26	10	23.2962	FALSE	FALSE	108	114	0.535912	0.412983	0.0151934	0.0359116
1	30	FL	5	AK	0.00192295	2.99148	351	320	11	30	65	23.3273	FALSE	FALSE	135	110	0.492978	0.449438	0.0154494	0.0421348
6	2	AG	7	LM	0.00193298	0.535982	207	320	70	58	188	23.449	FALSE	FALSE	107	112	0.316031	0.48855	0.10687	0.0885496
1	3	MV	5	KP	0.00193306	0.225617	16	37	23	12	12	23.4499	FALSE	FALSE	108	110	0.181818	0.420455	0.261364	0.136364
12	4	RS	17	GS	0.00194689	5.04545	74	11	16	12	392	23.6177	FALSE	FALSE	109	122	0.654867	0.0973451	0.141593	0.106195
8	27	IR	26	AS	0.00197857	3.11538	135	65	16	24	278	24.0021	FALSE	FALSE	132	131	0.5625	0.270833	0.0666667	0.1
4	1	AS	5	LM	0.00197952	9.8	812	290	2	7	130	24.0135	FALSE	FALSE	106	110	0.730873	0.261026	0.00180018	0.00630063
2	6	AS	9	DK	0.00198198	1.72483	297	226	80	105	75	24.0434	FALSE	FALSE	111	114	0.419492	0.319209	0.112994	0.148305
6	25	AG	10	NQ	0.00198803	1.79659	475	351	58	77	210	24.1168	FALSE	FALSE	130	115	0.494277	0.365245	0.0603538	0.0801249
1	1	EN	5	HQ	0.00199559	7.79058	248	191	2	12	5	24.2085	FALSE	FALSE	106	110	0.547461	0.421634	0.00441501	0.0264901
3	24	AS	21	EH	0.00199803	0.465469	993	1024	50	24	117	24.2381	FALSE	FALSE	129	126	0.474892	0.489718	0.023912	0.0114778
3	25	ER	1	IL	0.00200989	0.521427	719	576	79	33	121	24.3819	FALSE	FALSE	130	106	0.511016	0.409382	0.0561478	0.0234542
11	1	HN	17	PQ	0.00201387	0	71	107	7	0	345	24.4302	FALSE	FALSE	106	122	0.383784	0.578378	0.0378378	0
6	10	KQ	25	AG	0.00201689	0.526882	420	651	60	49	200	24.4669	FALSE	FALSE	115	130	0.355932	0.551695	0.0508475	0.0415254
1	10	ET	5	AD	0.00202727	9.10588	387	170	2	8	62	24.5928	FALSE	FALSE	115	110	0.68254	0.299824	0.00352734	0.0141093
5	26	LP	30	DN	0.00204645	0.61852	267	396	121	111	177	24.8255	FALSE	FALSE	131	135	0.298324	0.442458	0.135196	0.124022
1	10	AK	3	LV	0.00205478	0.288385	81	321	14	16	60	24.9265	FALSE	FALSE	115	108	0.1875	0.743056	0.0324074	0.037037
8	1	DQ	27	GI	0.00205561	4.3022	27	13	14	29	254	24.9366	FALSE	FALSE	106	132	0.325301	0.156627	0.168675	0.349398
6	7	KM	1	CT	0.0020625	0.489158	82	179	59	63	194	25.0202	FALSE	FALSE	112	106	0.214099	0.467363	0.154047	0.164491
1	5	DP	3	IL	0.00207214	8.30556	23	6	6	13	28	25.1372	FALSE	FALSE	110	108	0.479167	0.125	0.125	0.270833
4	2	GR	10	IP	0.00207719	0.110092	18	109	6	4	134	25.1983	FALSE	FALSE	107	115	0.131387	0.79562	0.0437956	0.0291971
1	1	EN	5	KT	0.00207921	0.0834008	206	190	13	1	5	25.2228	FALSE	FALSE	106	110	0.502439	0.463415	0.0317073	0.00243902
11	1	KN	4	HK	0.00208914	0.253906	26	32	32	10	347	25.3434	FALSE	FALSE	106	109	0.26	0.32	0.32	0.1
2	28	FI	22	ST	0.00209436	1.88916	1522	1179	41	60	94	25.4067	FALSE	FALSE	133	127	0.543183	0.420771	0.0146324	0.0214133
3	21	DE	4	KR	0.00210547	0.41258	774	938	36	18	111	25.5415	FALSE	FALSE	126	109	0.438279	0.531144	0.0203851	0.0101925
2	6	AS	2	DS	0.00210649	1.73267	280	202	80	100	75	25.5539	FALSE	FALSE	111	107	0.422961	0.305136	0.120846	0.151057
12	3	FV	14	IV	0.00211881	2.62639	305	200	18	31	385	25.7033	FALSE	FALSE	108	119	0.550542	0.361011	0.032491	0.0559567
1	1	EN	5	PQ	0.0021215	65535	136	191	0	12	5	25.7359	FALSE	FALSE	106	110	0.40118	0.563422	0	0.0353982
4	2	AG	8	DS	0.00212957	4.67725	136	63	6	13	132	25.8338	FALSE	FALSE	107	113	0.623853	0.288991	0.0275229	0.059633
12	3	FI	4	RS	0.00217129	0.115702	91	143	11	2	384	26.34	FALSE	FALSE	108	109	0.368421	0.578947	0.0445344	0.00809717
12	2	FL	4	KS	0.002172	0.233333	42	63	20	7	381	26.3485	FALSE	FALSE	107	109	0.318182	0.477273	0.151515	0.0530303
11	6	FS	15	HP	0.00217471	3.38562	111	102	9	28	360	26.3814	FALSE	FALSE	111	120	0.444	0.408	0.036	0.112
1	3	IM	1	DN	0.00217555	0.347222	75	90	36	15	8	26.3916	FALSE	FALSE	108	106	0.347222	0.416667	0.166667	0.0694444
12	6	DV	4	KS	0.00218858	0.250319	49	87	18	8	396	26.5497	FALSE	FALSE	111	109	0.302469	0.537037	0.111111	0.0493827
4	2	RS	26	FL	0.00219363	65535	245	99	0	5	136	26.6109	FALSE	FALSE	107	131	0.702006	0.283668	0	0.0143266
12	17	GS	19	DK	0.00219467	8.88889	480	108	3	6	407	26.6236	FALSE	FALSE	122	124	0.80402	0.180905	0.00502513	0.0100503
8	26	AC	25	EY	0.00221131	3.02072	403	126	18	17	272	26.8254	FALSE	FALSE	131	130	0.714539	0.223404	0.0319149	0.0301418
2	8	TV	2	DN	0.00221676	0.559053	1214	1678	66	51	80	26.8915	FALSE	FALSE	113	107	0.403456	0.55766	0.0219342	0.0169492
6	7	KL	4	AS	0.0022231	0.503704	136	250	54	50	193	26.9685	FALSE	FALSE	112	109	0.277551	0.510204	0.110204	0.102041
11	17	PQ	15	HP	0.0022419	0.379464	205	287	32	17	380	27.1965	FALSE	FALSE	122	120	0.378928	0.530499	0.0591497	0.0314233
9	5	AE	2	AK	0.00225363	0.737664	328	604	346	470	293	27.3388	FALSE	FALSE	110	107	0.187643	0.345538	0.197941	0.268879
1	3	IV	5	KT	0.00225576	0.148352	27	21	26	3	9	27.3647	FALSE	FALSE	108	110	0.350649	0.272727	0.337662	0.038961
1	1	EK	26	AS	0.00226603	2.77619	44	35	24	53	4	27.4892	FALSE	FALSE	106	131	0.282051	0.224359	0.153846	0.339744
6	25	AG	7	LQ	0.00226998	0.542644	310	358	75	47	210	27.5371	FALSE	FALSE	130	112	0.392405	0.453165	0.0949367	0.0594937
10	6	FL	3	HQ	0.00230504	3.58804	54	86	7	40	329	27.9625	FALSE	FALSE	111	108	0.28877	0.459893	0.0374332	0.213904
1	6	FI	5	NP	0.00230614	0.11699	157	244	11	2	50	27.9758	FALSE	FALSE	111	110	0.379227	0.589372	0.02657	0.00483092
10	3	HQ	6	FL	0.00231462	3.64207	58	91	7	40	323	28.0786	FALSE	FALSE	108	111	0.295918	0.464286	0.0357143	0.204082
1	1	EN	5	KP	0.00232699	0	206	136	13	0	5	28.2288	FALSE	FALSE	106	110	0.580282	0.383099	0.0366197	0
9	17	AT	3	KN	0.00232824	0.714208	233	531	282	459	298	28.2439	FALSE	FALSE	122	108	0.154817	0.352824	0.187375	0.304983
8	21	NS	26	CS	0.00233572	4.18979	3201	1910	6	15	261	28.3346	FALSE	FALSE	126	131	0.623733	0.372175	0.00116913	0.00292284
11	1	KQ	17	AP	0.00234186	3.7572	83	54	9	22	348	28.4091	FALSE	FALSE	106	122	0.494048	0.321429	0.0535714	0.130952
5	22	AE	1	RY	0.00235878	0.559606	122	253	81	94	173	28.6144	FALSE	FALSE	127	106	0.221818	0.46	0.147273	0.170909
1	6	IV	10	AK	0.0023604	3.40385	59	12	39	27	49	28.634	FALSE	FALSE	111	115	0.430657	0.0875912	0.284672	0.19708
3	25	QR	26	GS	0.0023604	0.342791	21	83	31	42	118	28.634	FALSE	FALSE	130	131	0.118644	0.468927	0.175141	0.237288
6	10	KQ	1	CT	0.0023647	0.460553	115	227	44	40	200	28.6861	FALSE	FALSE	115	106	0.269953	0.532864	0.103286	0.0938967
12	17	GS	3	FI	0.00238064	5.88971	623	238	4	9	407	28.8795	FALSE	FALSE	122	108	0.712815	0.272311	0.00457666	0.0102975
8	27	GI	1	DH	0.0023864	0.28874	153	251	19	9	280	28.9495	FALSE	FALSE	132	106	0.354167	0.581019	0.0439815	0.0208333
1	10	AK	5	EQ	0.00239991	0.283834	46	143	17	15	60	29.1134	FALSE	FALSE	115	110	0.208145	0.647059	0.0769231	0.0678733
1	5	KP	10	EK	0.00241143	11.1228	317	19	6	4	40	29.2531	FALSE	FALSE	110	115	0.916185	0.0549133	0.017341	0.0115607
12	17	CG	4	KS	0.00241677	0.246815	119	225	15	7	405	29.3179	FALSE	FALSE	122	109	0.325137	0.614754	0.0409836	0.0191257
3	25	GR	10	EQ	0.00242128	0.204276	1376	1684	16	4	123	29.3726	FALSE	FALSE	130	115	0.446753	0.546753	0.00519481	0.0012987
6	9	FL	2	AG	0.00242288	0.559049	2787	3519	68	48	199	29.392	FALSE	FALSE	114	107	0.433977	0.54796	0.0105886	0.00747431
8	27	IR	1	EH	0.00242452	2.88062	68	41	19	33	278	29.4119	FALSE	FALSE	132	106	0.42236	0.254658	0.118012	0.204969
12	6	DV	17	CG	0.00242574	0.207263	53	179	10	7	396	29.4266	FALSE	FALSE	111	122	0.212851	0.718876	0.0401606	0.0281124
1	1	EN	5	HK	0.00243396	7.82524	248	206	2	13	5	29.5264	FALSE	FALSE	106	110	0.528785	0.439232	0.00426439	0.0277186
3	20	LM	4	KR	0.00244574	0.290139	829	1039	22	8	110	29.6693	FALSE	FALSE	125	109	0.436776	0.547418	0.0115911	0.00421496
12	14	IV	3	FV	0.00245093	2.47436	193	78	31	31	399	29.7322	FALSE	FALSE	119	108	0.57958	0.234234	0.0930931	0.0930931
2	22	ST	2	GS	0.00246333	0.4515	129	250	40	35	89	29.8827	FALSE	FALSE	127	107	0.284141	0.550661	0.0881057	0.0770925
8	23	RV	1	DE	0.0024684	4.95207	214	121	5	14	268	29.9441	FALSE	FALSE	128	106	0.60452	0.341808	0.0141243	0.039548
1	5	AQ	10	AK	0.00246866	0.166352	22	23	23	4	25	29.9473	FALSE	FALSE	110	115	0.305556	0.319444	0.319444	0.0555556
2	2	GN	8	IV	0.00247974	1.73348	347	253	72	91	69	30.0817	FALSE	FALSE	107	113	0.454784	0.331586	0.0943644	0.119266
4	2	AG	8	DN	0.00248025	4.26403	136	101	6	19	132	30.0879	FALSE	FALSE	107	113	0.519084	0.385496	0.0229008	0.0725191
3	26	ST	3	FL	0.0024968	2.34804	1694	1065	21	31	129	30.2886	FALSE	FALSE	131	108	0.602633	0.378869	0.00747065	0.0110281
1	30	FL	5	DE	0.0025153	2.67907	192	172	15	36	65	30.5131	FALSE	FALSE	135	110	0.462651	0.414458	0.0361446	0.086747
2	4	AP	2	DN	0.00252232	1.7487	1326	808	61	65	72	30.5982	FALSE	FALSE	109	107	0.586726	0.357522	0.0269912	0.0287611
12	15	AS	17	AC	0.00252627	0.33109	83	191	21	16	400	30.6462	FALSE	FALSE	120	122	0.266881	0.614148	0.0675241	0.0514469
3	4	KR	26	GS	0.00253029	0.432422	43	113	44	50	101	30.6949	FALSE	FALSE	109	131	0.172	0.452	0.176	0.2
2	9	DE	2	DN	0.00253754	0.438456	325	362	43	21	82	30.7829	FALSE	FALSE	114	107	0.432756	0.482024	0.057257	0.0279627
11	1	KN	16	LV	0.00254529	0.278293	50	49	33	9	347	30.877	FALSE	FALSE	106	121	0.35461	0.347518	0.234043	0.0638298
5	25	ST	23	AS	0.00254737	1.67072	180	146	107	145	176	30.9021	FALSE	FALSE	130	128	0.311419	0.252595	0.185121	0.250865
[truncated: 10,132 more rows]

## Sheet: Table6 R2 of replicas
Segment	R2 between biological replicas
1	0.96
2	0.95
3	0.87
4	0.94
5	0.86
6	0.96
7	0.97
8	0.96
9	0.58
10	0.90
11	0.95
12	0.95

## Sheet: Table 7 Freq of erroneous seqs
Segment	# of nucleotide genotypes	single mutants	# of genotypes * length * 3 * 3	Average error rate per sequenced library	Expected frequency of erroneous reads	Expected frequency of genotypes from library	Expected frequency of erroneous genotypes	Segment length in amino acids
1	511950	92148892	92151000	0.0009	0.054	1.84784e-06	5.86008e-10	20
2	403885	65013902	65429370	0.0006	0.0324	2.39573e-06	4.98355e-10	18
3	646447	97802576	98906391	0.0006	0.0306	1.49958e-06	3.12875e-10	17
4	460731	82900437	82931580	0.00085	0.051	2.05977e-06	6.15196e-10	20
5	683161	127283591	129117429	0.00065	0.04095	1.40384e-06	3.21723e-10	21
6	253242	45580052	45583560	0.0004	0.024	3.85402e-06	5.26546e-10	20
7	176879	31815448	31838220	0.0004	0.024	5.5179e-06	7.54351e-10	20
8	198306	35674260	35695080	0.0004	0.024	4.92169e-06	6.72754e-10	20
9	152398	15988492	19202148	0.0005	0.021	6.42397e-06	1.31344e-09	14
10	259360	26352381	28010880	0.0005	0.018	3.78624e-06	6.8305e-10	12
11	162789	14636680	16116111	0.0003	0.0099	6.08211e-06	6.76383e-10	11
12	261355	29744625	30578535	0.0005	0.0195	3.7516e-06	6.55581e-10	13

## Sheet: Table 8 Sequencing error
	Aberrant reads	Total loss	Mismatch rate between two reads	Error rate estimated by the number of mismatched between the expected sequence of the constant region of the segment and the sequence called after correcting by the higher quality call when a mistmatch was found between two reads.	Used reads
Segment 1 PCR1	0.05	0.172	0.0151	0.0008	82462769
Segment 1 PCR2	0.05	0.2	0.0183	0.001	64493658
Segment 2 PCR1	0.02	0.1006	0.0111	0.0005	67388732
Segment 2 PCR2	0.02	0.1015	0.0108	0.0007	79992320
Segment 3 PCR1	0.02	0.1259	0.0072	0.0006	114872988
Segment 3 PCR2	0.02	0.1326	0.0073	0.0006	62324242
Segment 4 PCR1	0.03	0.1403	0.0168	0.0008	66654344
Segment 4 PCR2	0.02	0.1281	0.0147	0.0009	73836309
Segment 5 PCR1	0.02	0.1188	0.006	0.001	69571554
Segment 5 PCR2	0.02	0.1252	0.0059	0.0003	80638484
Segment 6 PCR1	0.03	0.1467	0.0107	0.0004	80332509
Segment 6 PCR2	0.03	0.1482	0.0107	0.0004	75719208
Segment 7 PCR1	0.03	0.137	0.0098	0.0004	63294953
Segment 7 PCR2	0.02	0.0935	0.0071	0.0004	67885415
Segment 8 PCR1	0.02	0.232	0.0056	0.0004	37877952
Segment 8 PCR2	0.01	0.1436	0.0092	0.0004	37790152
Segment 9 PCR1	0.02	0.0997	0.0045	0.0005	75076801
Segment 9 PCR2	0.02	0.0934	0.004	0.0005	80963951
Segment 10 PCR1	0.02	0.1353	0.0091	0.0005	91777330
Segment 10 PCR2	0.02	0.1352	0.0086	0.0005	83282180
Segment 11 PCR1	0.02	0.1259	0.0052	0.0003	88277074
Segment 11 PCR2	0.02	0.1249	0.005	0.0003	72299775
Segment 12 PCR1	0.5	0.6006	0.0096	0.0005	35138464
Segment 12 PCR2	0.44	0.5522	0.0103	0.0005	40298913
